# Supplementary material for: Genotype and local environment dynamically influence growth, disturbance response and survivorship in the threatened coral, Acropora cervicornis
Source: PLoS One. 2017 Mar 20;12(3):e0174000. doi: 10.1371/journal.pone.0174000 (PMC5358778; doi:10.1371/journal.pone.0174000)
Supplement: S3 File — (XLSX) [file pone.0174000.s003.xlsx]

## Sheet: Growth-Mortality
Site	Genet	Tag	LE	Branch	Mortality	LE	Branch	LE	Branch	LE	Branch	T3 Mortality	LE	Branch
1196	Miami Beach	308	12	2	dead	dead		dead				dead
1196	Miami Beach	324	12	3		29	5	30	6	30.5	6
1196	Miami Beach	325	7.5	2		dead		dead				dead
1196	Miami Beach	329	6.5	2		17	3	7.5	1			dead
1196	Miami Beach	340	7	2		18.5	4	16.5	4			dead
1196	Miami Beach	354	8	2		10.5		13.5	3	16	3
1196	Miami Beach	366	6	2		5	1	6.5	1			dead
1196	Miami Beach	374	9	3		20.5	7	27	8	32.5	7
1196	Miami Beach	384	13	4	dead	dead		dead				dead
1196	Miami Beach	394	5.5	2		dead		dead				dead
1196	Control1	651C	7	1		8.5	1	9	2			dead
1196	Control1	653C	6.5	1		7.5	1	7	1	5.5	1		5.5	1
1196	Control1	654C	6	1		7.5	1	7	1	6	1
1196	Control1	656C	6	1		6.5	1			6.5	1		8.5	1
1196	Control1	658C	6	1		7	1	6.5	1	7	2		8.5	3
1196	Control1	659C	8	1	dead	dead		dead				dead
1196	Control1	660C	6	1		4	1	4	1	4	1		5	1
1196	Control1	661C	6	1		6	1	6	1	7	2		9	2
1196	Control1	663C	6	1		6.5	1	6.5	1	7	1		7	1
1196	Control1	669C	6.5	1		6	1	6.5	1				7	1
1196	Control2	652C	5.5	1		6	1	5	1	5.5	1		6	1
1196	Control2	655C	6	1		6	1	5.5	1	6	1		7.5	1
1196	Control2	657C	8.5	1		10.5	2	13	3			dead
1196	Control2	662C	5.5	1		6	1	5.5	1	5.5	1		6	1
1196	Control2	664C	7	2		8.5	2	7	3	7	1		7	3
1196	Control2	665C	6	1		7	1	8	2	8	2		10	3
1196	Control2	666C	6.5	1		6.5	1			7	1		8.5	2
1196	Control2	667C	6	1	dead	dead		dead				dead
1196	Control2	668C	6.5	1		7.5	1	7	1	8	1		7.5	1
1196	Control2	670C	5.5	1		7	1	dead				dead
1196	Struggle Bus	306	11	3		26.5	7	32.5	8	30	8
1196	Struggle Bus	312	6.5	1		12	3	11.5	3	12.5	3
1196	Struggle Bus	337	8	1	dead	dead		dead				dead
1196	Struggle Bus	338	14	4	dead	dead		dead				dead
1196	Struggle Bus	345	9	3		dead		dead				dead
1196	Struggle Bus	357	9	3	dead	dead		dead				dead
1196	Struggle Bus	365	7	2	dead	dead		dead				dead
1196	Struggle Bus	378	6.5	2	dead	dead		dead				dead
1196	Struggle Bus	390	10	2		12	4	13.5	6			dead
1196	Struggle Bus	397	7	3	dead	dead		dead				dead
1196	Jons	315	10.5	3		23.5	6			17.5	5
1196	Jons	320	8	3		16	3	17.5	4	16	4
1196	Jons	322	5	1	dead	dead		dead				dead
1196	Jons	323	12	4		17.5	5	21	6	18.5	6
1196	Jons	344	9	3		22	6	24.5	6	18.5	5
1196	Jons	358	5	1	dead	dead		dead				dead
1196	Jons	372	11	2		22	4	19	7	21	5
1196	Jons	377	3	1	dead	dead		dead				dead
1196	Jons	391	5	1	dead	dead		dead				dead
1196	Jons	400	6.5	1	dead	dead		dead				dead
1196	Site 211	303	8	2	dead	dead		dead				dead
1196	Site 211	317	7.5	2		14	4	15	5	14	5
1196	Site 211	327	9	1		14	5	19	6			dead
1196	Site 211	341	10	2		20.5	5	19.5	5	20.5	5
1196	Site 211	348	5.5	1		9.5	2	12	3	8.5	1
1196	Site 211	355	10	3		26.5	6	33	8	31.5	8
1196	Site 211	363	6	2	dead	dead		dead				dead
1196	Site 211	375	7	1		14	3	14.5	4			dead
1196	Site 211	379	6.5	2		11	3	15.5	4	12	3	dead?
1196	Site 211	399	6.5	1	dead	dead		dead				dead
1196	Coopers	304	12	4		30.5	6	29	6			dead
1196	Coopers	319	12	4	dead	dead		dead				dead
1196	Coopers	326	10.5	3		20.5	5	24.5	5			dead
1196	Coopers	333	6	1		14.5	3	dead				dead
1196	Coopers	336	8	2		19.5	5					dead
1196	Coopers	356	6	1	dead	dead		dead				dead
1196	Coopers	361	6.5	2	dead	dead		dead				dead
1196	Coopers	381	10	3	dead	dead		dead				dead
1196	Coopers	385	8.5	3	dead	dead		dead				dead
1196	Coopers	386	6	2	dead	dead		dead				dead
1196	Stephs	301	7.5	2		11.5	2	12.5	2	12.5	2
1196	Stephs	311	9	4		19	4	21	4	20.5	4
1196	Stephs	321	11	2	dead	dead		dead				dead
1196	Stephs	330	5	1	dead	dead		dead				dead
1196	Stephs	347	9	1		dead		dead				dead
1196	Stephs	360	6	1	dead	dead		dead				dead
1196	Stephs	369	6	1	dead	dead		dead				dead
1196	Stephs	370	6.5	1	dead	dead		dead				dead
1196	Stephs	383	6.5	1	dead	dead		dead				dead
1196	CVFD	310	10	4	dead	dead		dead				dead
1196	CVFD	314	14	4	dead	dead		dead				dead
1196	CVFD	316	7.5	1		dead		dead				dead
1196	CVFD	335	7	1		10	1	10	1	10	1
1196	CVFD	339	7	1		6.5	1	6	1	6.5	1
1196	CVFD	351	6	1	dead	dead		dead				dead
1196	CVFD	373	14	4		24.5	5	30	7	25.5	6
1196	CVFD	389	9	3		16	3	16	4			dead
1196	CVFD	393	7	2		12	3	15	3	14.5	3
1196	CVFD	396	5	1	dead	dead		dead				dead
1196	1196	302	11.5	2		18	3	20.5	4	20	4
1196	1196	318	10	3		26.5	6	29.5	6	30.5	6
1196	1196	328	11.5	3		16	4	14	3			dead
1196	1196	349	11	3		10.5	3	13.5	4	12.5	3
1196	1196	350	9	2
1196	1196	352	9	2		16	2	9	2	8.5	2
1196	1196	364	9	2	dead	dead		dead				dead
1196	1196	376	8.5	2		10.5	3	11.5	4			dead
1196	1196	388	5.5	1		8.5	3	7	1			dead
1196	1196	398	6.5	1	dead	dead		dead				dead
1196	Grounding	305	8	1	dead	dead		dead				dead
1196	Grounding	313	7	1	dead	dead		dead				dead
1196	Grounding	334	6	1	dead	dead		dead				dead
1196	Grounding	342	12	2		21	4	13.5	3	14	3
1196	Grounding	346	6	1		dead		dead				dead
1196	Grounding	353	6.5	1		17.5	4	20	4	21	4
1196	Grounding	362	7.6	2		16.5	3	dead				dead
1196	Grounding	368	9	2	dead	dead		dead				dead
1196	Grounding	387	6	1	dead	dead		dead				dead
1196	Grounding	395	6	1	dead	dead		dead				dead
1196	Govt Cut	307	7.5	1	dead	dead		dead				dead
1196	Govt Cut	309	7	1		dead		dead				dead
1196	Govt Cut	322	6.5	1		dead		dead				dead
1196	Govt Cut	331	7	1	dead	dead		dead				dead
1196	Govt Cut	343	5.5	1		dead		dead				dead
1196	Govt Cut	359	9	1	dead	dead		dead				dead
1196	Govt Cut	367	7	1	dead	dead		dead				dead
1196	Govt Cut	371	6	1	dead	dead		dead				dead
1196	Govt Cut	380	6	1	dead	dead		dead				dead
1196	Govt Cut	382	6.5	1	dead	dead		dead				dead
1196	Govt Cut	392	9	2	dead	dead		dead				dead
1196		332				7	1	dead				dead
1196	Control1	671C				9	1	8	1	5	1		5.5	1
Cooper	Miami Beach	7	7.5	1		8	2	7.5	1			dead
Cooper	Miami Beach	12	12	3		18	7	20	7	27	7
Cooper	Miami Beach	15	7.5	1		7.5	2	10	3	8	2
Cooper	Miami Beach	21	11	3		21	6	27.5	6	33	6
Cooper	Miami Beach	47	10.5	4		19	6	24	6	25.5	6
Cooper	Miami Beach	55	9	3		16	6	16.5	5	20.5	3
Cooper	Miami Beach	59	12	4		17	4	11	2	11.5	3
Cooper	Miami Beach	72	11	4				41	10
Cooper	Miami Beach	91	9.5	2		20.5	6	28.5	7	27	6
Cooper	Miami Beach	96	7	2		8	3	11	4	10.5	3
Cooper	Control1	672C	9.5	3		5.5	1	dead				dead
Cooper	Control1	674C	9	3		13.5	4	17	3	18	5		17.5	4
Cooper	Control1	675C	8	2		10	3	11.5	3	12	3		11.5	3
Cooper	Control1	681C	8	3		13	5	14.5	6	14	6
Cooper	Control1	682C	7.5	1		7.5	1	9.5	2	10.5	3		8	2
Cooper	Control1	683C	8	2		9.5	2	11	3	10.5	3
Cooper	Control1	684C	9.5	1		13	3	17.5	5				14	4
Cooper	Control1	685C	8	1		5	1	6	1	7	1
Cooper	Control1	686C	11	3		17	4	22	4	20	4		17	3
Cooper	Control1	687C	8.5	2		10.5	2	12	2	12	2		10.5	2
Cooper	Control2	676C	8.5	1		13.5	2	15	3	16.5	2
Cooper	Control2	677C	6.5	1		12.5	4	18.5	3	23.5	6		22	6
Cooper	Control2	678C				12.5	3	13	4			dead
Cooper	Control2	679C	6.5	1	dead	dead		dead				dead
Cooper	Control2	680C	9	2		23	8	35	8	38	8
Cooper	Control2	688C	9	2		13	3	15.5	4	13.5	2		13.5	3
Cooper	Control2	689C	6	1		9	2	10	3	12.5	3
Cooper	Control2	690C	7.5	1	dead	dead		dead				dead
Cooper	Control2	691C	11.5	3		19.5	8	26	8	31	8
Cooper	Control2	692C	9	1		17	5	21.5	5	23.5	5
Cooper	Struggle Bus	24	7.6	1		12	5	17	5	21.5	7
Cooper	Struggle Bus	29	7	2		8	2
Cooper	Struggle Bus	31	7	1		13	3	17.5	5	22	6
Cooper	Struggle Bus	63	8	1				18.5	4	18.5	4
Cooper	Struggle Bus	64	13	2		14	5	16.5	6	19.5	6
Cooper	Struggle Bus	73	7	1		11.5	4	16	5	17.5	5		21.5	4
Cooper	Struggle Bus	81	6.5	1				dead				dead
Cooper	Struggle Bus	82	7.5	1		6	1	7	1	6.5	1
Cooper	Struggle Bus	90	14.5	5		29.5	9	39.5	9
Cooper	Struggle Bus	95	7.5	1		12.5	3	15.5	3	16	3
Cooper	Jons	11	14	3		23	7	27.5	8	29	10
Cooper	Jons	17	6.5	2		11.5	5	16.5	7	19	7		18	4
Cooper	Jons	27	6.5	1		7	1	7.5	1
Cooper	Jons	32	7.5	2		21	8	28	8	13	8
Cooper	Jons	43	16	4		20.5	5	26	7				29	6
Cooper	Jons	51	8	2		17.5	5	24.5	8	26.5	7		18	5
Cooper	Jons	58	6	1		10.5	3	13.5	5	10.5	3
Cooper	Jons	62	9.5	3		19.5	5	26	7	25	7		21	8
Cooper	Jons	76	15	3		12	4	19	6	19	6		19.5	6
Cooper	Jons	79	14	4		27	9	42	9	46	11		49	10
Cooper	Site 211	10	17	5		22	6	32.5	9	39	9
Cooper	Site 211	14	15	4		29	5	41.5	11	42.5	10
Cooper	Site 211	26	12	4		17	4	21.5	5	23	5
Cooper	Site 211	28	18	6		23.5	5	33.5	8	36.5	7
Cooper	Site 211	44	22	7		28	8	35	10	45	10
Cooper	Site 211	46	6	1		13	4	18	4	20.5	5
Cooper	Site 211	48	7	2		18	6	27.5	7	27.5	7
Cooper	Site 211	71	9	2		12.5	3	16.5	5	18	5
Cooper	Site 211	87	5	1		5	1	5.5	1	7	2
Cooper	Site 211	100	6	1		11	4	15	4	15	4
Cooper	Coopers	2	7	1		6.5	1	7	1	7	1
Cooper	Coopers	6	7	1		3.5	1	4	1	5	1
Cooper	Coopers	9	12	3		13	3	16	3	18.5	4
Cooper	Coopers	37	6.5	1		8	2	10.5	2	10	2
Cooper	Coopers	41	10	2		14.5	3	15.5	3	17	3
Cooper	Coopers	42	8.5	2		12	3	14.5	3	15.5	3		12	3
Cooper	Coopers	45	7	1		7	2	9	2	10.5	2		10	2
Cooper	Coopers	50	10	4		19.5	4	27.5	4	29	4		24	4
Cooper	Coopers	56	5.5	1		8.5	2	8	10.5	11.5	2		10	2
Cooper	Coopers	84	9	2		17.5	4	23.5	5	17.5	5		16	3
Cooper	Stephs	5	6	1		12.5	4	13.5	4	17	4		17.5	4
Cooper	Stephs	8	14	4		24.5	6	32	7	42	8		29.5	5
Cooper	Stephs	19	9	2		13.5	2	16.5	3	18.5	3		18	3
Cooper	Stephs	30	5.5	1		9.5	2	10.5	2	11.5	2
Cooper	Stephs	35	13.5	4		26	7	31	7	30	8		39	8
Cooper	Stephs	49	9	2		15	4	19.5	4	22	4		20	4
Cooper	Stephs	60	7	3		14.5	3	13	3	10.5	2
Cooper	Stephs	74	11.5	4		22	5	20	4	22.5	4		20	4
Cooper	Stephs	77	4	1		5	1	5	1	5	1		4.5	1
Cooper	Stephs	97	15.5	3		23	6	29.5	5	33.5	5
Cooper	CVFD	1	14.5	4		18	4	20.5	5	21	5
Cooper	CVFD	16	7	1		11.5	3	14.5	3	15	5		14.5	3
Cooper	CVFD	22	8.5	3		10.5	2	12	3	15.5	3		16	3
Cooper	CVFD	34	7	1		9.5	2	9.5	2	8.5	2
Cooper	CVFD	53	10.5	2		17	4	20	4	24	4		22.5	4
Cooper	CVFD	61	14	5		18	5	24.5	5	27	5
Cooper	CVFD	66	8.5	1		13	2	16	3	17.5	3		20	3
Cooper	CVFD	70	8	1		8	1	10	3	10.5	2		10	2
Cooper	CVFD	85	5	1		6	2	dead				dead
Cooper	CVFD	86	6	1		5	1	5.5	1	4	1
Cooper	1196	3	13	5		19.5	5	24.5	5	31	8
Cooper	1196	18	11	3		18	5	22.5	6	25	7
Cooper	1196	23	9.5	2		10	4	14.5	5	17.5	6		12.5	5
Cooper	1196	33	12.5	3		12	3	17	6	25.5	8
Cooper	1196	54	7	3		10.5	3	12	3	11.5	3		13	3
Cooper	1196	57	6.5	1		6.5	1	9	3	10.5	3		12	2
Cooper	1196	75	15	7		16.5	6	22	7	25	8		13	4
Cooper	1196	80	13	5		21.5	6	24.5	7	28	7		22	8
Cooper	1196	83	11	3		16	5	22	6	21.5	6		20.5	6
Cooper	1196	93	6	2		16	6	18.5	6	20	6		21.5	6
Cooper	Grounding	4	7.5	1	dead	dead		dead				dead
Cooper	Grounding	13	5.5	1		10.5	3	12.5	3	12	3
Cooper	Grounding	25	10	4		20	5	27.5	8	30	8
Cooper	Grounding	38	8.5	2		15	4	19.5	4			dead
Cooper	Grounding	39	8	2		12	3	15.5	3	16	3
Cooper	Grounding	40	12	4		16	5	19	7	20	8
Cooper	Grounding	65	10	2		19.5	6	26	9	32.5	9		5.5	1
Cooper	Grounding	68	10.5	3		16	3	14.5	3	13.5	3
Cooper	Grounding	69			dead	dead		dead				dead
Cooper	Grounding	94	8.5	2		15.5	4	26.5	7	28.5	7		23.5	6
Cooper	Govt Cut	20	5.5	1		8	2	11	3	13	3
Cooper	Govt Cut	36	6	1		10.5	4	16	5	17	5
Cooper	Govt Cut	52	7	2		18	6	20.5	6	25.5	6
Cooper	Govt Cut	67	6	1		8.5	2	9.5	2			dead
Cooper	Govt Cut	78	11	3		23	7	30.5	7	30	7
Cooper	Govt Cut	88	5	1				10.5	2
Cooper	Govt Cut	89	7	1		11	3	16	5
Cooper	Govt Cut	92	5	1		7	2	9.5	2	7.5	1
Cooper	Govt Cut	98	5	1		6.5	1	6.5	1			dead
Cooper	Govt Cut	99	6	1		12	4	16.5	5	21	5
CVFD	Miami Beach	403	20	6		34	7	38	8	35.5	7
CVFD	Miami Beach	427	9.5	3		12.5	4	14.5	3	14	5
CVFD	Miami Beach	445	14.5	4		19	7	20	7	16.5	7
CVFD	Miami Beach	465	12	4		16	4	14.5	3	17	4
CVFD	Miami Beach	466	5	1		6	1	5	1	5.5	1
CVFD	Miami Beach	476	13.5	3		21	5	26	8	28.5	9
CVFD	Miami Beach	485	12	3		15.5	4	17.5	4	16	4
CVFD	Miami Beach	486	12.5	3		17	4	19	4	22.5	4
CVFD	Miami Beach	488	9.5	3		12.5	3	12.5	3	14.5	3
CVFD	Miami Beach	490	7	1		10	4	12	3	15	3
CVFD	Control1	203C	9.5	2		12	2	14	2	14.5	2		11.5	2
CVFD	Control1	205C	7	1		8	1	9	2	9	2
CVFD	Control1	207C	7	2		9	2	10.5	2	10.5	2
CVFD	Control1	209C	10	3		10.5	3	10	3	10.5	3
CVFD	Control1	211C	9	3		14	3	11.5	2	13.5	3
CVFD	Control1	213C	7	2		8.5	2	8	2
CVFD	Control1	214C	8	1		8.5	2			7	1
CVFD	Control1	216C	8.5	1		9.5	1	9.5	1	9	1	dead
CVFD	Control1	218C	9	2		10	2			10	2
CVFD	Control1	220C	7.5	1		8.5	1	8	2	7	1
CVFD	Control2	202C	7.5	3		8	2	7	1	7.5	2	dead
CVFD	Control2	204C	6.5	1		6	1	6	1	6.5	1
CVFD	Control2	206C	8	1		9.5	2	10.5	2	10.5	2
CVFD	Control2	208C	7.5	2		8	2	8	2	9	2
CVFD	Control2	210C	7	1		8.5	1	8	1	9	1
CVFD	Control2	212C	10	1		14	3	12	3	11.5	2
CVFD	Control2	215C	7	1		7.5	1	6.5	1	6.5	1
CVFD	Control2	217C	7	2		9	3	10	3	9	2
CVFD	Control2	219C	7	1		9	2			8.5	1
CVFD	Control2	239C	6	1		6	1	5.5	1	6	1
CVFD	Struggle Bus	405	13.5	3		19	4	24.5	7	28	7
CVFD	Struggle Bus	414	7.5	2		10.5	3	11	2	11	2
CVFD	Struggle Bus	422	5	1		7	1	9.5	3	11	3
CVFD	Struggle Bus	438	13.5	4		17	4	22	5	24.5	6
CVFD	Struggle Bus	440	7.5	1		15	3	12.5	3	15.5	3
CVFD	Struggle Bus	448	7	2		11	2	11	2	12	2
CVFD	Struggle Bus	478	9.5	2		10	2	11	2	12.5	4
CVFD	Struggle Bus	482	24.5	6		25.5	6	28.5	8	33	10
CVFD	Struggle Bus	491	9	1		10	2	11	2	12	3
CVFD	Struggle Bus	497	10	3		13	4	16.5	5	18.5	7
CVFD	Jons	406	8.5	2		12	3	15.5	5	16	4	dead?
CVFD	Jons	428	10	2		12	3	14.5	2	19.5	6
CVFD	Jons	434	8	2		10	3	11	3	12.5	4
CVFD	Jons	442	9.5	3		9.5	3	11.5	2	13	4
CVFD	Jons	457	8.5	3		13	4	14.5	5	15.5	6
CVFD	Jons	459	9	3		12.5	5			19	5
CVFD	Jons	461	12.5	5		18.5	7	23.5	8	26	8
CVFD	Jons	464	12	6		17	5	23	7	24	8
CVFD	Jons	474	11	4		15	6	21	7	20.5	7
CVFD	Jons	477	11	5		19	4	21	4	23	4
CVFD	Site 211	415	14	4		29	8	39	8	44.5	8	dead
CVFD	Site 211	420	13	4		21.5	6	22	7	21.5	8
CVFD	Site 211	421	9	3		18	7	25.5	8	35	7
CVFD	Site 211	431	6	1		9	4	14.5	6
CVFD	Site 211	433	19	7		30	9	41	9	40	10
CVFD	Site 211	437	17	6		25	7	31.5	6	32	7
CVFD	Site 211	447	14	7		22	6	26.5	7	30	6
CVFD	Site 211	480	13.5	4		22	7	25.5	6	35	7
CVFD	Site 211	484	5	1		5	1	5	1			dead
CVFD	Site 211	487	9.5	1		9.5	3	11	2	14	3
CVFD	Coopers	401	15	8		19	5	23	5	24.5	6		16.5	3
CVFD	Coopers	432	14	4	dead	dead		dead				dead
CVFD	Coopers	435	6	1		5	1	6	1	5	1
CVFD	Coopers	451	16.5	4		11	3	13.5	3	17	3
CVFD	Coopers	453	12.5	3		16.5	4	17	5	22	6		8	3
CVFD	Coopers	455	8.5	2		11	2	13	2	14	2
CVFD	Coopers	460	8	2		11	3	15.5	3	17	4
CVFD	Coopers	489	9	2		10.5	3	13	4	13.5	3	dead
CVFD	Coopers	494	9	2		12.5	2	15	2	15	2		14.5	2
CVFD	Coopers	498	14.4	3		17.5	4	21	3	23	3
CVFD	Stephs	404	14.5	4		19.5	5	22	4	25.5	4		18	4
CVFD	Stephs	417	15.5	7		42	12	52	11	46	12
CVFD	Stephs	425	9	2		21.5	6	28	7	27	7
CVFD	Stephs	429	11	3		23	7	25.5	7	25	7		20.5	7
CVFD	Stephs	441	10.5	2		12.5	6	21	5	20.5	6
CVFD	Stephs	450	11	4		22	9	23.5	9	26.5	8
CVFD	Stephs	470	13.5	5		23	5	25	6	25	6		22	6
CVFD	Stephs	475	14	4		19	4	21	5	23	5		17	4
CVFD	Stephs	481	8	1		18.5	6	22	6	27	7
CVFD	Stephs	499	16	4		15	4	15	3	15.5	3
CVFD	CVFD	407	15	6		21.5	6	23	7	29	6
CVFD	CVFD	419	6	1		7	1	7	1	7.5	2
CVFD	CVFD	430	8.5	2		12.5	4	13.5	3	14	3
CVFD	CVFD	454	13.5	4		17	4	21	4	25	4
CVFD	CVFD	462	12	3		15	5	16.5	5	21	6
CVFD	CVFD	471	5.5	2		9	3	11	3	12	3
CVFD	CVFD	473	16	4		19	5	18	5	22	6
CVFD	CVFD	483	14	4		19	5	20.5	5	25	6
CVFD	CVFD	493	17	5		21	5	25.5	5	28	5
CVFD	CVFD	500	14.5	6		21.5	6	21.5	6	23	4
CVFD	1196	402	13.5	3		16	3	18	4	22	5
CVFD	1196	410	10	3		11.5	3	11	4	13	4
CVFD	1196	411	10	2		12	2	13.5	2	13.5	3
CVFD	1196	412	10.5	3		12.5	5	30	6	20	5
CVFD	1196	413	11	3		13.5	5	19	5	20	5
CVFD	1196	436	14	4		24	6			26	6		20.5	6
CVFD	1196	443	17.5	4		24	6	33.5	9	38	11
CVFD	1196	444	10.5	2		14.5	4	16.5	4			dead
CVFD	1196	449	16	6		22	6	22.5	5	22	5	dead
CVFD	1196	469	12	2		10	2	12.5	3	15	3
CVFD	Grounding	409	6.5	1		11.5	3	12.5	3	13.5	3
CVFD	Grounding	416	8.5	2		14.5	3	17.5	4	19	4
CVFD	Grounding	424	19	4		25	4	31	9	31	4
CVFD	Grounding	426	5	1		8	2	10	3	10.5	4
CVFD	Grounding	446	7.5	2		10	2	12.5	2	12.5	3
CVFD	Grounding	456	10.5	2		12	2	13.5	2	14	2
CVFD	Grounding	468	9.5	3		11.5	3	14	4	13.5	4
CVFD	Grounding	479	6	1		9	2	9	2
CVFD	Grounding	495	13.5	2		18	4	21	5	24.5	5
CVFD	Grounding	496	19	5		26	5	30.5	5	33.5	5
CVFD	Govt Cut	408	7	1		8.5	1	6.5	1	8	1
CVFD	Govt Cut	418	8.5	1		7.5	1	8	1	7	1	dead
CVFD	Govt Cut	423	17.5	5		25	11	44	11	54	11
CVFD	Govt Cut	439	16	6		43	8	42.5	7	46	8
CVFD	Govt Cut	452	18	4		24	6	31	8	40.5	9
CVFD	Govt Cut	458	17	3		28	9	33.5	9	36	9
CVFD	Govt Cut	463	10	3		14.5	4	14.5	4	14.5	3
CVFD	Govt Cut	467	16	5		28	8	31.5	8	35.5	8
CVFD	Govt Cut	472	11	3		17.5	4	20.5	4	23	6
CVFD	Govt Cut	492	12	2		18	3	20.5	4	22	5
Grounding	Miami Beach	204	13	4				dead				dead
Grounding	Miami Beach	207	16	4		17.5	5	19	4			dead
Grounding	Miami Beach	215	12.5	4
Grounding	Miami Beach	217	7	3		8	3	8	3			dead
Grounding	Miami Beach	220	11	3		13	3	17	3	15.5	3
Grounding	Miami Beach	221	8.5	2				dead				dead
Grounding	Miami Beach	257	8	1		15	4	19.5	5			dead
Grounding	Miami Beach	276	9	3								dead
Grounding	Miami Beach	299	8	4		24	7	23.5	7			dead
Grounding	Miami Beach	N/A
Grounding	Control1	951C	7.5	2		10	1
Grounding	Control1	954C	7	1		12	2	14	3			dead
Grounding	Control1	955C	8	1		10	2	12	2			dead
Grounding	Control1	957C	7.5	1		10.5	2	11	1	10.5	1
Grounding	Control1	959C	7	1		9.5	1			12	3
Grounding	Control1	962C	7.5	1		9	1	10	1			dead
Grounding	Control1	967C	8	2				11.5	2	12.5	2
Grounding	Control1	968C	8.5	2		12.5	2	13	2	11.5	2
Grounding	Control1	969C	9	2		13	2	11	1	12	1
Grounding	Control1	971C	7	1		8	1	9	1
Grounding	Control2	956C	9.5	2
Grounding	Control2	958C	13	3		20	4	19.5	4	20.5	4
Grounding	Control2	960C	10.5	3		16.5	3	21.5	5			dead
Grounding	Control2	963C	8.5	2		14.5	3	17.5	3			dead
Grounding	Control2	964C	10.5	2		16	2	17.5	3	18.5	3
Grounding	Control2	965C	10.5	2		13	2			16	3
Grounding	Control2	966C	7	1		11.5	2	13.5	3	15.5	3
Grounding	Control2	970C	7	1		8	1	8.5	1	8.5	1
Grounding	Control2	972C	9	1		10.5	1	13	2	14	2
Grounding	Control2	973C	17	3		24	4	29.5	6			dead
Grounding	Struggle Bus	202	9.5	3		10	2	12.5	2	12	2
Grounding	Struggle Bus	205	16.5	6		29	9	23	11	39	6
Grounding	Struggle Bus	210	16.5	6		31	7	38.5	8	39	7
Grounding	Struggle Bus	235	6.5	2		9	3	7.5	3			dead
Grounding	Struggle Bus	237	6	1		9	2	10.5	3	11	3
Grounding	Struggle Bus	259	7	3		15	4	21	5	20	5
Grounding	Struggle Bus	278	12	4		17.5	5	20	5	22.5	5
Grounding	Struggle Bus	280	7.5	2		11	3	12	3	14.5	4
Grounding	Struggle Bus	285	12	4		18	5	25	7	32	8
Grounding	Struggle Bus	300	9.5	3		24	7	27.5	4	28.5	9
Grounding	Jons	218	9	4		17	5	21.5	5			dead
Grounding	Jons	227	17.5	9		35	8	42	9			dead
Grounding	Jons	234	10.5	3		18.5	4	24.5	6	22.5	4
Grounding	Jons	240	13	4	dead	dead		dead				dead
Grounding	Jons	251	12	6		21.5	7	35	11	33	11
Grounding	Jons	253	13	6		26.5	9	29	9	32.5	10
Grounding	Jons	267	11	5		28	6	32.5	7	34	7	dead
Grounding	Jons	281	7	2		11	3	13.5	4	13.5	4	dead
Grounding	Jons	287	14	6		25	7	36.5	9	36	9
Grounding	Jons	290	15	6		24.5	8	27	8			dead
Grounding	Site 211	201	14.5	4		29	8	39	8	38.5	7
Grounding	Site 211	223	11.5	4		25	6	35	6			dead
Grounding	Site 211	233	10.5	2		12	4	20	6			dead
Grounding	Site 211	236	9.5	2		21	6	29.5	6			dead
Grounding	Site 211	242	5.5	1		6.5	1	11	3
Grounding	Site 211	249			dead	dead		dead				dead
Grounding	Site 211	252	6	1		6	1	6	1			dead
Grounding	Site 211	256	8.5	1		16	4	19	4			dead
Grounding	Site 211	262
Grounding	Site 211	293	12.5	4		31	6	35	7	36.5	6
Grounding	Coopers	212	7.5	1				dead				dead
Grounding	Coopers	214	9.5	2		13	3	16.5	3	17.5	3
Grounding	Coopers	226	8.5	2		19	4	23	4	21	4
Grounding	Coopers	232	5.5	1		7	1	7	1
Grounding	Coopers	254	7	2		9	2	10	2	12	2
Grounding	Coopers	261	10	2		27	3	19	3	21	3
Grounding	Coopers	268	13.5	3		32	6	35.5	7	37	7
Grounding	Coopers	269	14	4		24.5	6			27	5
Grounding	Coopers	275	11.5	6		23.5	4	26	4	23.5	5
Grounding	Coopers	297	14.5	4		23.5	5	30.5	5	28.5	7
Grounding	Stephs	208	7	1				20	4	15	3
Grounding	Stephs	219	9.5	3	dead	dead		dead				dead
Grounding	Stephs	228	11	4		19	4	21.5	5
Grounding	Stephs	229	16	5		24	5	27.5	5			dead
Grounding	Stephs	230	7.5	3		17	5	20	6
Grounding	Stephs	239	16.5	4		35	6	41	8	44	6
Grounding	Stephs	258	15	5		25	5	29.5	6	32	9
Grounding	Stephs	265	4	1	dead	dead		dead				dead
Grounding	Stephs	266	9.5	3		15	3	17.5	3	18	3
Grounding	Stephs	291	6	1	dead	dead		dead				dead
Grounding	CVFD	203	7	1		6	1	9.5	2	8	1
Grounding	CVFD	206	5.5	1		5	1	dead				dead
Grounding	CVFD	222	7.5	2		6	1	6	2			dead
Grounding	CVFD	224	9.5	4		10	4	11.5	4	11.5	5	dead
Grounding	CVFD	231	8	2	dead	dead		dead
Grounding	CVFD	243	5	1		7	1	8.5	2			dead
Grounding	CVFD	245	6	1		6	1	7	1
Grounding	CVFD	246	7	3		10.5	3	11.5	3	13.5	3
Grounding	CVFD	248	10	5		11.5	4	14	4	12	4
Grounding	CVFD	273	16.5	7		21	6	dead				dead
Grounding	1196	255	10.5	2		23	7	27	7			dead
Grounding	1196	272	9	2		10	2	12	2			dead
Grounding	1196	279	18	5		27	8	30	6			dead
Grounding	1196	283	12	5		22.5	6	25	6	26.5	6
Grounding	1196	284	8.5	2		6	2	7	1	8	3
Grounding	1196	286	8	2		12	3	15.5	3	16	4
Grounding	1196	288	13	3		24.5	6	29.5	6	27.5	6
Grounding	1196	292	12.5	4		16.5	4
Grounding	1196	294	8	2		8.5	3	9.5	2	11.5	2
Grounding	1196	295	8.5	2		23.5	4	17	5	19	5
Grounding	Grounding	211	18.5	5		26.5	5	30.5	5			dead
Grounding	Grounding	213	10.5	3		16	4	23.5	5	22.5	5
Grounding	Grounding	216	6	1		10.5	3	13	3			dead
Grounding	Grounding	225	6.5	2		10	2	10.5	2			dead
Grounding	Grounding	238	17	5		22.5	5	22	5	26	4
Grounding	Grounding	241	7	1		11	4	12.5	4	14	4
Grounding	Grounding	244	6	1		7.5	1	8.5	1	9.5
Grounding	Grounding	250	5.5	1		12	3			13.5	3
Grounding	Grounding	296	13.5	3		25	6	31.5	5	32.5	6
Grounding	Grounding	298	10.5	4		16.5	4	20.5	5	23	6
Grounding	Govt Cut	209	14	3		14	3	14.5	4	17	4
Grounding	Govt Cut	247	9	2		22.5	6	28.5	6			dead
Grounding	Govt Cut	260	9	1		16	4	19	4			dead
Grounding	Govt Cut	264	21	5		48	13					dead
Grounding	Govt Cut	270	7	1		8	2	10	3			dead
Grounding	Govt Cut	271	7	1		7	1	6.5	1			dead
Grounding	Govt Cut	274	12	3		20	6	26.5	6	27.5	7
Grounding	Govt Cut	277	8	1		12	2	13	3	13.5	3
Grounding	Govt Cut	282	7	1		7	2	8	1	9	3
Grounding	Govt Cut	289	8	1		16	5	17.5	5			dead
Grounding		961C						13	4	14	5
Jons	Miami Beach	703	12.5	4		22	5	25	5	29.5	8
Jons	Miami Beach	714	15.5	5		27	5	33.5	7	33	6	dead?
Jons	Miami Beach	722	16	4		26.5	7	31	8	40	9
Jons	Miami Beach	734	7.5	3		18	4	22	4			dead
Jons	Miami Beach	735	11	5		21	5	26.5	6			dead
Jons	Miami Beach	736	17	4		18	5	21.5	5	23.5	5
Jons	Miami Beach	744	13.5	3		14	4	dead
Jons	Miami Beach	760	22	6		24	5	35.5	6	39	6
Jons	Miami Beach	780	8	3	dead	dead		dead				dead
Jons	Miami Beach	787	11	3		21	5	24.5	5	29	7
Jons	Control1
Jons	Control1
Jons	Control1
Jons	Control1
Jons	Control1
Jons	Control1
Jons	Control1
Jons	Control1
Jons	Control1
Jons	Control1
Jons	Control2
Jons	Control2
Jons	Control2
Jons	Control2
Jons	Control2
Jons	Control2
Jons	Control2
Jons	Control2
Jons	Control2
Jons	Control2
Jons	Struggle Bus	702	13.5	4		19	5	30	8	33	10
Jons	Struggle Bus	709	8	1		13	3	21.5	6	25	8
Jons	Struggle Bus	737	10.5	3		18.5	6	24	7	27	7
Jons	Struggle Bus	742	12	4		21	8	30	8	35.5	8
Jons	Struggle Bus	743	14.5	3		18.5	5	dead
Jons	Struggle Bus	766	12.5	4		23	5	28	7	32.5	8
Jons	Struggle Bus	781	14.5	3		25	7	35	14	38.5	13
Jons	Struggle Bus	783	14	5		18	6	33	10	38	12
Jons	Struggle Bus	790	15.5	5		20.5	6	27.5	7	28.5	10
Jons	Struggle Bus	797	8	1		8	2	dead
Jons	Jons	701	5	1		6	2	6	2			dead
Jons	Jons	704	12	3		16.5	4	21	7	20.5	6		15.5	4
Jons	Jons	710	11	3		12.5	3	17	6	20.5	7		21	6
Jons	Jons	718	12.5	4		21	6	28	8	36	8		17.5	4
Jons	Jons	723	13	6		29	10	41	12	46.5	12
Jons	Jons	731	12	5	dead	dead		dead				dead
Jons	Jons	739	12	5		22	7	25.5	8	28	8		20	4
Jons	Jons	755	9	3		20.5	7	31	8	26.5	8
Jons	Jons	782	8	3		10	3	19	4	15	3
Jons	Jons	798	7	2		7.5	2	dead
Jons	Site 211	706	21.5	1		6.5	1	6.5	1	8.5	2
Jons	Site 211	711	20.5	7		34	7	40	7	38	8
Jons	Site 211	721	18.5	7		26.5	8	32.5	8	36.5	8
Jons	Site 211	728	13	5		18.5	5	23	5	25.5	5
Jons	Site 211	729	10.5	3		16.5	3	22	4			dead
Jons	Site 211	732	12.5	4		28	8	22	5	36.5	8
Jons	Site 211	761	20.5	5		30	8	40	9
Jons	Site 211	778	12.5	4		19.5	4	22	4	22	5
Jons	Site 211	793	10.5	4		9	2	10	4	11	3
Jons	Site 211	800	16	5		19.5	6	28	6			dead
Jons	Coopers
Jons	Coopers
Jons	Coopers
Jons	Coopers
Jons	Coopers
Jons	Coopers
Jons	Coopers
Jons	Coopers
Jons	Coopers
Jons	Coopers
Jons	Stephs	724	8	3		12.5	3	15	3	17.5	6
Jons	Stephs	730	13.5	3		16	3	15.5	4			dead
Jons	Stephs	741	11	3		20.5	6	26.5	6	30	6		26	6
Jons	Stephs	750	11	3		13	3	13	3	15	4
Jons	Stephs	769	11	4		9	2	10	3	10.5	4
Jons	Stephs	770	13	3		19.5	4	20	4	21.5	5		22.5	4
Jons	Stephs	775	5	1		6	1	6.5	1	6.5	1		6.5	2
Jons	Stephs	777	8.5	2		7.5	2	7.5	2
Jons	Stephs	785	14	2		15	2	17.5	3	18	3
Jons	Stephs	794	5.5	1		7	1	7	1	7	1
Jons	CVFD	705	7	1		7	1	dead				dead
Jons	CVFD	715	11.5	3		19.5	5	24	5	28	5		28	5
Jons	CVFD	719	8	2		13.5	3	16.5	4	20.5	4
Jons	CVFD	720	7.5	1		9	1	10.5	1	11.5	3		12	3
Jons	CVFD	738	10	2		13.5	3	17.5	3	19.5	4
Jons	CVFD	748	14	3		27.5	6	31.5	6	37.5	7
Jons	CVFD	767	7	1						13	3		13	3
Jons	CVFD	773	13.5	6		17	5	19	7			dead
Jons	CVFD	791	9.5	3		7.5	3	7.5	3	7	3
Jons	CVFD	795	13	3		15	4	18.5	4	16	4		18	4
Jons	1196	708	8	3		11.5	4	14.5	4	17	4		20	5
Jons	1196	712	7	1		12.5	3	16	3	19	4		20.5	4
Jons	1196	716	11	3		15	3	17.5	3	19	3
Jons	1196	733	9	2		15	4	31	8	14	5
Jons	1196	751	10.5	2		14.5	3	17	4	19	4		21.5	4
Jons	1196	756	8	2				13.5	4			dead
Jons	1196	779	5	1		5	1	6	1	6	1		6.5	1
Jons	1196	789	8	2		15	4	20.5	8	17.5	5		19.5	5
Jons	1196	792	6	2		9	2	9	3	9	2
Jons	1196	796	8	3		14	4	16	4	15	5		24	5
Jons	Grounding	717	8.5	2		13	3	17.5	5	19	5		15	4
Jons	Grounding	727	14	4		28.5	8	37	9	40.5	9		40	9
Jons	Grounding	749	13	4		28	6	35.5	6	34	6
Jons	Grounding	753	6.5	3		11.5	3	15	4			dead
Jons	Grounding	759	9.5	3		18	5	23.5	5	25	7		22.5	5
Jons	Grounding	762	5.5	2		8	2	14	2
Jons	Grounding	776	7	2		14.5	5	17	5	20.5	6		14.5	4
Jons	Grounding	784	6	1		9	2	dead				dead
Jons	Grounding	786	9	2		14	3	16	3	15.5	3
Jons	Grounding	788	6	2		9.5	3	14	4	14	5
Jons	Govt Cut	707	17	5		38.5	9	49.5	10	60.5	13
Jons	Govt Cut	713	10	4		19	6	24.5	6	28	7	dead?
Jons	Govt Cut	726	16	4		31	9	42.5	11	40	10
Jons	Govt Cut	747	13	2		23.5	5	31	6	36	7
Jons	Govt Cut	752	7	2		16	5	20	6			dead
Jons	Govt Cut	763	11	3		19.5	6	27	6
Jons	Govt Cut	765	10	3		25.5	8	38	11	39.5	10
Jons	Govt Cut	771	12	4		29.5	9	32	10			dead
Jons	Govt Cut	772	8	2		21	5	26	6			dead
Jons	Govt Cut	799	9	1		15	2	19	5	18	6
Jons		764				13.5	4	16	4	15.5	3
Miami Beach	Miami Beach	615	8.5	1	dead	dead		dead		dead		dead
Miami Beach	Miami Beach	624	5	2	dead	dead		dead		dead		dead
Miami Beach	Miami Beach	630	9	1		13.5	4	18	4	dead		dead
Miami Beach	Miami Beach	632	10	3		19	4	17	5	dead		dead
Miami Beach	Miami Beach	638	20	6		25	5	31	5	30	6
Miami Beach	Miami Beach	638	8.5	3
Miami Beach	Miami Beach	640	9	3	dead	dead		dead		dead		dead
Miami Beach	Miami Beach	670	16	5	dead	dead		dead		dead		dead
Miami Beach	Miami Beach	687	14.5	6	dead	dead		dead		dead		dead
Miami Beach	Miami Beach	697	14	5	dead	dead		dead		dead		dead
Miami Beach	Control1	221C	11	2		13.5	2	15	3	17	3		21.5	3
Miami Beach	Control1	223C	9.5	3		8.5	2	9	2	8	2		9	3
Miami Beach	Control1	226C	19	5		21	5	22	5	23.5	5		27	5
Miami Beach	Control1	227C	12.5	4		16.5	4	18	4	19.5	4		21	5
Miami Beach	Control1	230C	9.5	3		14	3	16	4	17	4		15.5	4
Miami Beach	Control1	231C	6	1	dead	dead		dead		dead		dead
Miami Beach	Control1	232C	8	1		8.5	1	9.5	1	10	1		9.5	1
Miami Beach	Control1	233C	7	1		dead		dead		dead		dead
Miami Beach	Control1	235C	5	1	dead	dead		dead		dead		dead
Miami Beach	Control1	978C	19.5	4		19	4	21	4	22.5	4		20	5
Miami Beach	Control2	222C	5	1		dead		dead		dead		dead
Miami Beach	Control2	224C	5	1		6.5	1	7	1	dead		dead
Miami Beach	Control2	225C	6.5	1		7	1	8	1	dead		dead
Miami Beach	Control2	228C	13.5	3		16	3	20	5	dead		dead
Miami Beach	Control2	229C	13	3		13.5	3	21	3	15	3
Miami Beach	Control2	234C	6	1	dead	dead		dead		dead		dead
Miami Beach	Control2	236C	5.5	2		5	2	5	2	dead		dead
Miami Beach	Control2	238C	8	2		dead		dead		dead		dead
Miami Beach	Control2	976C	5.5	1		dead		dead		dead		dead
Miami Beach	Control2	977C	6	1		6	1	6	1	dead		dead
Miami Beach	Struggle Bus	619	16	5		18	4	20.5	7	dead		dead
Miami Beach	Struggle Bus	626	10	2		14.5	4	19	5	dead		dead
Miami Beach	Struggle Bus	628	11	2		16	4	20	5
Miami Beach	Struggle Bus	636	11	2		12	4	17	5	dead		dead
Miami Beach	Struggle Bus	642	12	2		12.5	3	16	5	dead		dead
Miami Beach	Struggle Bus	651	8	2		13	3	16	6	dead		dead
Miami Beach	Struggle Bus	665	11	5		13.5	6	24	8	25	8
Miami Beach	Struggle Bus	674	21.5	7		26	8	34	10	42	10
Miami Beach	Struggle Bus	679	13.5	4		21	7	30.5	11	dead		dead
Miami Beach	Struggle Bus	681	13	4		15	3	24	9	dead		dead
Miami Beach	Jons	611	10.5	3		14	3	18.5	6	21.5	5		21.5	6
Miami Beach	Jons	616	8.5	3		6.5	2	5	1	5	1
Miami Beach	Jons	629	11	4		10	3	11	3	12.5	3		12	3
Miami Beach	Jons	634	15.5	5		20	5	23	5	15	3		14.5	3
Miami Beach	Jons	648	17	4		21	5	27	7	29.5	7		9	3
Miami Beach	Jons	652	10	3	dead	dead		dead		dead		dead
Miami Beach	Jons	672	14.5	5		19	5	24	5	25	6
Miami Beach	Jons	680	11	3		15	5	19.5	5	24	5
Miami Beach	Jons	686	7.5	2	dead	dead		dead		dead		dead
Miami Beach	Jons	688	13.5	3		18.5	4	22	5	27	5		14.5	5
Miami Beach	Site 211	612	17	5		15	3	17	3	dead		dead
Miami Beach	Site 211	622	6	1	dead	dead		dead		dead		dead
Miami Beach	Site 211	625	11	3		15	4	18	4	dead		dead
Miami Beach	Site 211	637	8.5	4		13	4	16	3	dead		dead
Miami Beach	Site 211	641	7.5	2	dead	dead		dead		dead		dead
Miami Beach	Site 211	643	7	1	dead	dead		dead		dead		dead
Miami Beach	Site 211	666	15	5		20	5	20	5	dead		dead
Miami Beach	Site 211	673	8	2		9	1	12	2	dead		dead
Miami Beach	Site 211	687	6.5	2
Miami Beach	Site 211	694	6	1	dead	dead		dead		dead		dead
Miami Beach	Coopers	602	12	4	dead	dead		dead		dead		dead
Miami Beach	Coopers	603	14	5	dead	dead		dead		dead		dead
Miami Beach	Coopers	604	11	3	dead	dead		dead		dead		dead
Miami Beach	Coopers	610	11	3	dead	dead		dead		dead		dead
Miami Beach	Coopers	620	10	3		15	4	15	5	dead		dead
Miami Beach	Coopers	627	6.5	1	dead	dead		dead		dead		dead
Miami Beach	Coopers	659	7.5	1	dead	dead		dead		dead		dead
Miami Beach	Coopers	677	6	1	dead	dead		dead		dead		dead
Miami Beach	Coopers	683	12	4	dead	dead		dead		dead		dead
Miami Beach	Coopers	693	8	2	dead	dead		dead		8	2		24.5	8
Miami Beach	Stephs	601	8.5	2		10.5	2	12	2	12	2		12	2
Miami Beach	Stephs	606	6	1	dead	dead		dead		dead		dead
Miami Beach	Stephs	613	15.5	5		dead		dead		dead		dead
Miami Beach	Stephs	622	11	2
Miami Beach	Stephs	647	14	5	dead	dead		dead		dead		dead
Miami Beach	Stephs	660	13.5	5	dead	dead		dead		dead		dead
Miami Beach	Stephs	685	15	4	dead	dead		dead		dead		dead
Miami Beach	Stephs	695	12.5	4	dead	dead		dead		dead		dead
Miami Beach	Stephs	699	5.5	2		7.5	2	8	3	8	3		8	3
Miami Beach	Stephs	700	9.5	3	dead	dead		dead		dead		dead
Miami Beach	CVFD	605	11	3		13	4	15	3	dead		dead
Miami Beach	CVFD	617	8.5	1		11	5	11	4	dead		dead
Miami Beach	CVFD	639	14	5		21.5	5	24	5	30	5		20	5
Miami Beach	CVFD	644	8	2		9	3	10	3	dead		dead
Miami Beach	CVFD	661	9	3		10	3	10	2	9	3
Miami Beach	CVFD	662	12	3		16	4	19	3	20	3		19.5	3
Miami Beach	CVFD	664	11	3	dead	dead		dead		dead		dead
Miami Beach	CVFD	684	8.5	2	dead	dead		dead		dead		dead
Miami Beach	CVFD	689	15	5		18	6	22.5	6	21	5
Miami Beach	CVFD	698	8.5	2		8	2	8	2	10	2
Miami Beach	1196	608	14.5	4	dead	dead		dead		dead		dead
Miami Beach	1196	614	15.5	5		15	6	14	5	14	5
Miami Beach	1196	635	16.5	6		18	6	26.5	7	dead		dead
Miami Beach	1196	656	15.5	5		18	5	24	8	dead		dead
Miami Beach	1196	658	12.5	4	dead	dead		dead		dead		dead
Miami Beach	1196	669	15.5	5		12.5	4	15.5	7	dead		dead
Miami Beach	1196	671	10.5	3		16.5	6	28	7	24	7
Miami Beach	1196	675	16	4		19.5	4	22	4	31	4		17.5	4
Miami Beach	1196	692	15	4		20.5	4	31	10	37	10
Miami Beach	1196	696	14	3	dead	dead		dead		dead		dead
Miami Beach	Grounding	607	13.5	4		19	3	27	9	30.5	9
Miami Beach	Grounding	618	17	6		26	9	34	8	dead		dead
Miami Beach	Grounding	621	13	4		19	5	24.5	9	26	7		31	8
Miami Beach	Grounding	631	12	4	dead	dead		dead		dead		dead
Miami Beach	Grounding	646	24.5	6		22.5	6	31.5	9
Miami Beach	Grounding	654	10	2		12.5	2	14	3	dead		dead
Miami Beach	Grounding	657	17.5	6	dead	dead		dead		dead		dead
Miami Beach	Grounding	676	17.5	4		19	6	23	5	30	8		35	8
Miami Beach	Grounding	682	12	4		17.5	5	24	8	29.5	8		32.5	8
Miami Beach	Grounding	691	23	6		26	6	35	8				32	9
Miami Beach	Govt Cut	609	14	3		17	3	23.5	6	dead		dead
Miami Beach	Govt Cut	633	8.5	2		11	2	15.5	5	dead		dead
Miami Beach	Govt Cut	645	13	3		19.5	4	23	6	dead		dead
Miami Beach	Govt Cut	653	18	4		25	7	36	7	43	7
Miami Beach	Govt Cut	655	7	1	dead	dead		dead		dead		dead
Miami Beach	Govt Cut	663	12	4		17	6	30	8	37	8
Miami Beach	Govt Cut	667	12	3		15	3	16.5	4	dead		dead
Miami Beach	Govt Cut	668	12	3		17	5	23	6	dead		dead
Miami Beach	Govt Cut	690	13	4		18	6	27.5	7	dead		dead
Miami Beach	Govt Cut	237C	11	1		11.5	1	15	2				12	1
Stephs	Miami Beach	511	6	1		dead		dead				dead
Stephs	Miami Beach	516	12.5	4		13	4	13.5	5	12	4
Stephs	Miami Beach	533	12	4		11	4	10	4			dead
Stephs	Miami Beach	539	12	3		dead		dead				dead
Stephs	Miami Beach	550	12	3		15.5	4	18	3	18	4
Stephs	Miami Beach	561	10	3		dead		dead				dead
Stephs	Miami Beach	569	12	3		dead		dead				dead
Stephs	Miami Beach	581	8	2		8	2	9	2	9.5	2
Stephs	Miami Beach	590	11.5	4		dead		dead				dead
Stephs	Miami Beach	595	22	5		dead		dead				dead
Stephs	Control1	901	12	3		14.5	3	17	3	16.5	3
Stephs	Control1	902	8	2		9	2	8.5	2	9.5	2
Stephs	Control1	903	6.5	1		7	1	7.5	1			dead
Stephs	Control1	904	7	1		7	1	7	1	4.5	1
Stephs	Control1	905	6.5	1		7	1	7	1	7.5	1
Stephs	Control1	906	12.5	3		13	3	16.5	3	15.5	3
Stephs	Control1	907	8	1		8.5	1	9	1			dead
Stephs	Control1	908	6.5	1		7	1	8	1	8	1
Stephs	Control1	909	6	1		6	1	6.5	1	7	1
Stephs	Control1	910	7	1		8	1	8.5	1			dead
Stephs	Control2	911	6	1		5.5	1	6	1	6	1
Stephs	Control2	912	7	1		7	1	8	1			dead
Stephs	Control2	913	11	2		12.5	2	13.5	2	14	2
Stephs	Control2	914	10	2		10.5	2	12	2			dead
Stephs	Control2	915	12.5	2		14	2	15.5	2	15	2
Stephs	Control2	916	12	2		13	2	16	2	16.5	2
Stephs	Control2	917	7	1		dead		dead				dead
Stephs	Control2	918	7	1		dead		dead				dead
Stephs	Control2	919	5.5	1		6.5	1	6.5	1	6	1
Stephs	Control2	920	5.5	1		dead		dead				dead
Stephs	Struggle Bus	502	11.5	3		11.5	2	17	4	19	6
Stephs	Struggle Bus	505	13	3		18.5	4	27	8	30	8
Stephs	Struggle Bus	508	10	2		14.5	4	20	7	20.5	8
Stephs	Struggle Bus	523	7.5	1		dead		dead				dead
Stephs	Struggle Bus	530	7	2		12.5	4	14.5	5	17.5	5
Stephs	Struggle Bus	537	7	1		dead		dead				dead
Stephs	Struggle Bus	542	9	2		8.5	2	9.5	2	10.5	2
Stephs	Struggle Bus	571	10.5	4		14	4	20	6	23.5	6
Stephs	Struggle Bus	580	11	3		13.5	4	20.5	6	22	8
Stephs	Struggle Bus	591	8	2		10.5	4	13.5	4	16	4
Stephs	Jons	510	12.5	6		19	5	23.5	6	28	6
Stephs	Jons	521	8.5	2		7.5	3	8.5	3	9	5
Stephs	Jons	528	16	5		22	4	23.5	5	24	5
Stephs	Jons	549	6.5	1		6	2	8	2	8.5	2
Stephs	Jons	554	12.5	3				12.5	4			dead
Stephs	Jons	556	10	3		12.5	3	14.5	3	15.5	3
Stephs	Jons	560	7.5	2		dead		dead				dead
Stephs	Jons	562	6.5	2		8	2	12	4	14	5		9	1
Stephs	Jons	589	12	4		15.5	4	20	5	15	3
Stephs	Jons	593	11	4		12	4	15	4	15	3
Stephs	Site 211	512	11.5	3		14.5	3	20	5	22	6
Stephs	Site 211	517	6	2		8.5	2	10.5	3	12	3
Stephs	Site 211	518	14.5	4		dead		dead				dead
Stephs	Site 211	526	8	2		9	2	10.5	2	10.5	2
Stephs	Site 211	535	7	2		9	2	10	2	13	2
Stephs	Site 211	540	9	3		dead		dead				dead
Stephs	Site 211	551	6	1		6	1	7.5	1	7.5	1
Stephs	Site 211	557	6	1		7	1	8	1	7.5	1	dead?
Stephs	Site 211	583	8	2		8.5	2	11.5	2	12	2
Stephs	Site 211	587	6	1		dead		dead				dead
Stephs	Coopers	503	6	1		7.5	2	11	3	9.5	3
Stephs	Coopers	514	10	3		13	4	17.5	4	18	4
Stephs	Coopers	520	6	1		dead		dead				dead
Stephs	Coopers	534	7	1		8	1	13	4	14	4
Stephs	Coopers	553	10	2		dead		dead				dead
Stephs	Coopers	570	9.5	3		15	4	20.5	4
Stephs	Coopers	572	8.5	2		10.5	2	14	2	13	3
Stephs	Coopers	586	4.5	1		5	1			7	2
Stephs	Coopers	588	12	3		dead		dead				dead
Stephs	Coopers	596	8.5	2		10.5	2			14.5	3
Stephs	Stephs	524	10	3		12	3	14	3	15.5	3
Stephs	Stephs	525	11	3		dead		dead				dead
Stephs	Stephs	536	11	3		dead		dead				dead
Stephs	Stephs	545	6.5	1		7.5	1	8	1	8	1
Stephs	Stephs	552	14	5		23.5	7	23.5	6	28	6
Stephs	Stephs	559	16	4		dead		dead				dead
Stephs	Stephs	573	6.5	1		6	1	6	1	6.5	2
Stephs	Stephs	576	12	5		16	5	18	6	20.5	6
Stephs	Stephs	577	13	4		18.5	4	21.5	4	20	4
Stephs	Stephs	585	14	3		15	3	17	3	17	3
Stephs	CVFD	506	7	3		10	3	11	3	11	3
Stephs	CVFD	513	7.5	2		dead		dead				dead
Stephs	CVFD	529	9	3		dead		dead				dead
Stephs	CVFD	531	10.5	3		dead		dead				dead
Stephs	CVFD	558	5	1		dead		dead				dead
Stephs	CVFD	565	11	2		12.5	2	15	2	14.5	3
Stephs	CVFD	592	8.5	3		11.5	3	13.5	3	16.5	3
Stephs	CVFD	594	12.5	4		13	4	16	4	18	4
Stephs	CVFD	597	10	4		10.5	3	14	4	16	5
Stephs	CVFD	600	10	3		dead		dead				dead
Stephs	1196	501	12	3		13.5	4	16	4	15	4
Stephs	1196	504	16.5	6		18	4	24	6	26.5	7
Stephs	1196	509	16.5	4		21	5	26.5	5	27	6
Stephs	1196	515	13	4		17	5	18	5	18	5
Stephs	1196	519	14	4		15.5	4	17.5	4	18.5	4
Stephs	1196	522	8	1		dead		dead				dead
Stephs	1196	548	6	1		4	1	5	1	4.5	1	dead?
Stephs	1196	564	11.5	2		12	2	14.5	4	13.5	4
Stephs	1196	567	12	6		134		18	6	22	6
Stephs	1196	599	12.5	4		dead		dead				dead
Stephs	Grounding	507	12.5	4		14.5	3	19	4	20	4
Stephs	Grounding	538	17	4		23	4	31.5	7	31.5	6
Stephs	Grounding	544	9	2		14.5	5	18.5	6	23.5	7
Stephs	Grounding	546	11	3		13.5	3			21.5	7
Stephs	Grounding	547	10.5	2		13	2	15.5	4	18	4
Stephs	Grounding	563	10.5	2		15.5	5	20	5	22	5
Stephs	Grounding	568	14.5	4		14	4	17	5	17.5	4
Stephs	Grounding	574	12	3		16	5	22	5	24.5	5
Stephs	Grounding	578	20	5		27.5	5			37.5	7
Stephs	Grounding	582	11.5	3		15.5	5	21	7	21.5	6
Stephs	Govt Cut	527	12	2		20.5	6	24.5	7	25	7
Stephs	Govt Cut	532	9	2		9.5	2	10	2			dead
Stephs	Govt Cut	541	15	3		21	4	27	6	31	6
Stephs	Govt Cut	543	11	3		11	3	13	4	14.5	5
Stephs	Govt Cut	555	8	1		11	1	15.5	4	16	4
Stephs	Govt Cut	566	18	5		20.5	6	30	6	26	6
Stephs	Govt Cut	575	18	5		25	6	30.5	8	33.5	8
Stephs	Govt Cut	579	7	1		dead		dead				dead
Stephs	Govt Cut	584	14	3		15.5	3	23.5	8	25	8
Stephs	Govt Cut	598	14.5	4		18	5	28	8	23	8
Struggle Bus	Miami Beach	101	12	5		25	6	27.5	7			dead
Struggle Bus	Miami Beach	110	14	4		39	8	46	8	39.5	7		37.5	7
Struggle Bus	Miami Beach	135	7	2		13	3	15	3	16.5	3		19.5	5
Struggle Bus	Miami Beach	142	5	1		dead		dead				dead
Struggle Bus	Miami Beach	144	6.5	2		8.5	3	dead
Struggle Bus	Miami Beach	158	7.5	3	dead	dead		dead				dead
Struggle Bus	Miami Beach	160	11	4		28	8	31	7	32	7
Struggle Bus	Miami Beach	173	10.5	2	dead	dead		dead				dead
Struggle Bus	Miami Beach	176	6.5	2		17.5	4			22	4
Struggle Bus	Miami Beach	186	6.5	1		dead		dead
Struggle Bus	Control1	601C	5	1	dead	dead		dead				dead
Struggle Bus	Control1	602C	9.5	3		15.5	5	18	5	19	6
Struggle Bus	Control1	603C	11	3		15.5	3	15	3			dead
Struggle Bus	Control1	604C	10	2		dead		dead				dead
Struggle Bus	Control1	607C	7.5	1	dead	dead		dead				dead
Struggle Bus	Control1	611C	10	4		14.5	3	dead				dead
Struggle Bus	Control1	612C	8.5	2	dead	dead		dead				dead
Struggle Bus	Control1	613C	5.5	1		dead		dead				dead
Struggle Bus	Control1	614C	10	2		15	4	18	6	20.5	7
Struggle Bus	Control1	620C	6.5	1	dead	dead		dead				dead
Struggle Bus	Control2	605C	7	1		17	4	20.5	4	20.5	4		23.5	4
Struggle Bus	Control2	606C	8	3	dead	dead		dead				dead
Struggle Bus	Control2	608C	5	1	dead	dead		dead				dead
Struggle Bus	Control2	609C	7	2	dead	dead		dead				dead
Struggle Bus	Control2	610C	6	1		8.5	2	dead				dead
Struggle Bus	Control2	615C	6	1	dead	dead		dead				dead
Struggle Bus	Control2	616C	8.5	2	dead	dead		dead				dead
Struggle Bus	Control2	617C	8	1		22	6	28	6			dead
Struggle Bus	Control2	618C	9	3		17.5	4	21.5	4	23	4
Struggle Bus	Control2	619C	8.5	3		18.5	5	25.5	5	27	6
Struggle Bus	Struggle Bus	108	8	2		13	2	dead				dead
Struggle Bus	Struggle Bus	125	7.5	1		6.5	1	5.5	1			dead
Struggle Bus	Struggle Bus	130	9.5	2		23	5	28	7	31.5	8
Struggle Bus	Struggle Bus	131	6.5	1		12	5	dead		6	1	dead
Struggle Bus	Struggle Bus	137	6	1		13	4	16	4	17	4
Struggle Bus	Struggle Bus	159	156.5	3		24.5	8	dead				dead
Struggle Bus	Struggle Bus	163	13.5	3		25.5	8	30.5	5	30	8
Struggle Bus	Struggle Bus	172	12.5	2	dead	dead		dead				dead
Struggle Bus	Struggle Bus	185	6	1		16	6	20	6	23.5	8
Struggle Bus	Struggle Bus	187	7.5	1		17	5			25.5	5
Struggle Bus	Jons	104	18.5	6		50	9	36.5	9			dead
Struggle Bus	Jons	122	14	5		35	8	dead				dead
Struggle Bus	Jons	140	7	2		20	5	26	5	29.5	5		14	5
Struggle Bus	Jons	141	6.5	2	dead	dead		dead				dead
Struggle Bus	Jons	146	5	1	dead	dead		dead				dead
Struggle Bus	Jons	157	15	4		26.5	6	31.5	8	33	7
Struggle Bus	Jons	168	19	5	dead	dead		dead				dead
Struggle Bus	Jons	175	12.5	4	dead	dead		dead				dead
Struggle Bus	Jons	179	10	3		12.5	3	dead
Struggle Bus	Jons	198	18.5	4		27	7	29	8			dead
Struggle Bus	Site 211	115	11	3	dead	dead		dead				dead
Struggle Bus	Site 211	116	9	3		22.5	6	31.5	6	33	6
Struggle Bus	Site 211	129	9	4		24.5	6	36	5	33	5		45.5	6
Struggle Bus	Site 211	148	8	2	dead	dead		dead				dead
Struggle Bus	Site 211	149	17	4		30	6	36	6	34.5	6
Struggle Bus	Site 211	152	11	4	dead	dead		dead
Struggle Bus	Site 211	155	12.5	3		23	6	26	6	26	6
Struggle Bus	Site 211	156	13	5	dead	dead		dead				dead
Struggle Bus	Site 211	178	12.5	5		34.5	7	44	7	49	7
Struggle Bus	Site 211	193	12	3		26.5	7	dead
Struggle Bus	Coopers	102	24	7	dead	dead		dead				dead
Struggle Bus	Coopers	105	15.5	3		dead		dead				dead
Struggle Bus	Coopers	127	5	1		9	2	10	2	11.5	2		9	2
Struggle Bus	Coopers	143	17	4		dead		dead				dead
Struggle Bus	Coopers	145	15	5		33.5	7	41	7	56	7	dead
Struggle Bus	Coopers	165	16	4	dead	dead		dead				dead
Struggle Bus	Coopers	166	5.5	1		8.5	2	10	2			dead
Struggle Bus	Coopers	169	9.5	4		13.5	5	dead				dead
Struggle Bus	Coopers	196	14	5		25.5	5	28	5	28	6
Struggle Bus	Coopers	200	11.5	4		24	5	dead
Struggle Bus	Stephs	117	17	3		27	6	dead				dead
Struggle Bus	Stephs	119	7	1		25	6	19.5	4	19	4
Struggle Bus	Stephs	120	14	4		24	5	dead				dead
Struggle Bus	Stephs	138	11	5		40	7	40	7	32	7
Struggle Bus	Stephs	150	7	1		14.5	3	17	3	22.5	4
Struggle Bus	Stephs	161	11	3		22	5	26	6	26	6
Struggle Bus	Stephs	164	9	2	dead	dead		dead				dead
Struggle Bus	Stephs	181	17	6		28	6	41.5	6			dead
Struggle Bus	Stephs	183	14.5	5	dead	dead		dead
Struggle Bus	Stephs	192	13	4		40.5	9	42	9			dead
Struggle Bus	CVFD	106	9.5	2	dead	dead		dead				dead
Struggle Bus	CVFD	107	10.5	3		dead		dead				dead
Struggle Bus	CVFD	109	9	1	dead	11	2	14.5	3			dead
Struggle Bus	CVFD	136	11	3		17	4	19.5	5	19.5	6
Struggle Bus	CVFD	147	8	1		8.5	3	13	3	11	3
Struggle Bus	CVFD	167	10	3	dead	dead		dead				dead
Struggle Bus	CVFD	170	6.5	1	dead	dead		dead				dead
Struggle Bus	CVFD	182	11	4	dead	dead		dead
Struggle Bus	CVFD	189	10	2		12.5	2	13.5	2	16.5	2
Struggle Bus	CVFD	194	8	1	dead	dead		dead
Struggle Bus	1196	114	10	1	dead	dead		dead				dead
Struggle Bus	1196	118	6.5	1		10	2	11	2	11.5	2		12	3
Struggle Bus	1196	123	9	2		dead		dead				dead
Struggle Bus	1196	132	7.5	1		10.5	2	12	2	10	3
Struggle Bus	1196	133	9	1	dead	dead		dead				dead
Struggle Bus	1196	151	13.5	3	dead	dead		dead
Struggle Bus	1196	154	7	1		5	1	5	1			dead
Struggle Bus	1196	190	7.5	2		13	5			10.5	3
Struggle Bus	1196	191	14.5	3		30.5	7	29	6
Struggle Bus	1196	197	7.5	1		14.5	5	15	4			dead
Struggle Bus	Grounding	103	16	4	dead	dead		dead				dead
Struggle Bus	Grounding	111	12	3		19	4	18	4			dead
Struggle Bus	Grounding	112	8.5	2	dead	dead		dead				dead
Struggle Bus	Grounding	126	7	1	dead	dead		dead				dead
Struggle Bus	Grounding	128	9	1		18.5	5	23	5	23	5		22.5	5
Struggle Bus	Grounding	141	10.5	3
Struggle Bus	Grounding	153	8	2		16.5	3	20	3	21	3
Struggle Bus	Grounding	184	7.5	1		10.5	3	11	3			dead
Struggle Bus	Grounding	188	10	3		19	5	21	5	20.5	4
Struggle Bus	Grounding	199	13	3		15.5	4	17	4			dead
Struggle Bus	Govt Cut	113	7.5	1		12.5	3	15.5	4			dead
Struggle Bus	Govt Cut	121	11	3	dead	dead		dead				dead
Struggle Bus	Govt Cut	124	11.5	3		26	6	25.5	6			dead
Struggle Bus	Govt Cut	134	9.5	2		dead		dead				dead
Struggle Bus	Govt Cut	139	14.5	5		28	6	34	7	27	7
Struggle Bus	Govt Cut	162	8	1		18	4	23.5	5	25	5
Struggle Bus	Govt Cut	171	7	1		9.5	2	12	2			dead
Struggle Bus	Govt Cut	177	9	3		11	2	15	3
Struggle Bus	Govt Cut	180	7.5	1		10.5	2	11	2			dead
Struggle Bus	Govt Cut	195	7	1		11	3	13.5	2	14	2

## Sheet: Bleaching
Site	Genet	Tag	T1MORT	T2	T3	T4
Cooper	Coopers	42		PB	BL	H
Cooper	Jons	17		PB	BL	H
Cooper	Stephs	49		PB	BL	H
Cooper	Coopers	50			BL	H
Cooper	CVFD	16			BL	H
Cooper	CVFD	53			BL	H
Cooper	Grounding	65			BL	H
Cooper	Grounding	94			BL	H
Cooper	Inshore	54			BL	H
Cooper	Inshore	75			BL	H
Cooper	Inshore	83			BL	H
Cooper	Inshore	93			BL	H
Cooper	Stephs	5			BL	H
Cooper	Stephs	8			BL	H
Cooper	Stephs	19			BL	H
Cooper	Stephs	74			BL	H
CVFD	Coopers	453			BL	H
CVFD	Stephs	470			BL	H
Miami Beach	Inshore	675			BL	H
Inshore	Control2	655C		P	P	H
Inshore	Control2	668C		P	P	H
Cooper	Coopers	84		PB	P	H
Cooper	Control1	682C			P	H
Cooper	Control2	677C			P	H
Cooper	Control2	688C			P	H
Cooper	CVFD	22			P	H
Cooper	Inshore	80			P	H
Cooper	Jons	51			P	H
Cooper	Jons	62			P	H
Cooper	Jons	79			P	H
Cooper	Stephs	77			P	H
CVFD	Coopers	494			P	H
Inshore	Control1	653C			P	H
Inshore	Control1	661C			P	H
Inshore	Control2	652C			P	H
Inshore	Control2	662C			P	H
Inshore	Control2	666C			P	H
Jons	CVFD	767			P	H
Jons	CVFD	795			P	H
Jons	Grounding	776			P	H
Jons	Inshore	789			P	H
Jons	Stephs	775			P	H
Miami Beach	Control1	226C			P	H
Miami Beach	Control1	227C			P	H
Miami Beach	Coopers	693			P	H
Miami Beach	Stephs	601			P	H
Struggle Bus	Control2	605C			P	H
Struggle Bus	Inshore	118			P	H
Struggle Bus	Miami Beach	135			P	H
Struggle Bus	Site 211	129			P	H
Miami Beach	Jons	611		P	PB	H
Jons	Jons	704		PB	PB	H
Jons	Jons	710		PB	PB	H
Miami Beach	CVFD	639		PB	PB	H
Miami Beach	CVFD	662		PB	PB	H
Miami Beach	Jons	648		PB	PB	H
Cooper	Control1	674C			PB	H
Cooper	Control1	675C			PB	H
Cooper	Control1	686C			PB	H
Cooper	Control1	687C			PB	H
Cooper	Coopers	45			PB	H
Cooper	Coopers	56			PB	H
Cooper	CVFD	66			PB	H
Cooper	CVFD	70			PB	H
Cooper	Inshore	23			PB	H
Cooper	Inshore	57			PB	H
Cooper	Jons	76			PB	H
Cooper	Stephs	35			PB	H
CVFD	Control1	203C			PB	H
CVFD	Coopers	401			PB	H
CVFD	Stephs	404			PB	H
CVFD	Stephs	429			PB	H
CVFD	Stephs	475			PB	H
Jons	CVFD	715			PB	H
Jons	CVFD	720			PB	H
Jons	Grounding	717			PB	H
Jons	Grounding	727			PB	H
Jons	Grounding	759			PB	H
Jons	Jons	718			PB	H
Jons	Jons	739			PB	H
Jons	Stephs	741			PB	H
Jons	Stephs	770			PB	H
Miami Beach	Control1	230C			PB	H
Miami Beach	Control1	978C			PB	H
Miami Beach	Jons	629			PB	H
Miami Beach	Stephs	699			PB	H
Stephs	Jons	562			PB	H
Struggle Bus	Jons	140			PB	H
Struggle Bus	Coopers	127		P		H
Cooper	Control1	684C				H
Cooper	Jons	43				H
CVFD	Inshore	411				H
CVFD	Inshore	436				H
Inshore	Control1	656C				H
Inshore	Control1	658C				H
Inshore	Control1	660C				H
Inshore	Control1	663C				H
Inshore	Control2	664C				H
Inshore	Control2	665C				H
Inshore		671C				H
Jons	Inshore	708				H
Jons	Inshore	712				H
Jons	Inshore	751				H
Jons	Inshore	779				H
Jons	Inshore	796				H
Miami Beach	Control1	221C				H
Miami Beach	Control1	223C				H
Miami Beach	Control1	232C				H
Miami Beach	Govt Cut	237C				H
Miami Beach	Grounding	621				H
Miami Beach	Grounding	676				H
Miami Beach	Grounding	682				H
Miami Beach	Grounding	691				H
Miami Beach	Jons	634				H
Miami Beach	Jons	688				H
Struggle Bus	Grounding	128				H
Struggle Bus	Miami Beach	110				H
Cooper	Coopers	2		P	BL
Cooper	Coopers	6		P	BL
Cooper	Govt Cut	78		P	BL
Cooper	Grounding	13		P	BL
Cooper	Miami Beach	59		P	BL
CVFD	CVFD	483		P	BL
CVFD	Jons	434		P	BL
CVFD	Site 211	437		P	BL
CVFD	Site 211	447		P	BL
Grounding	Control1	967C		P	BL
Grounding	Control1	968C		P	BL
Grounding	Control2	966C		P	BL
Grounding	Coopers	226		P	BL
Grounding	Coopers	297		P	BL
Grounding	CVFD	203		P	BL
Grounding	Govt Cut	277		P	BL
Grounding	Grounding	296		P	BL
Grounding	Jons	253		P	BL
Inshore	Site 211	355		P	BL
Jons	Site 211	706		P	BL
Jons	Site 211	728		P	BL
Jons	Site 211	778		P	BL
Stephs	Coopers	534		P	BL
Stephs	Coopers	572		P	BL
Stephs	CVFD	506		P	BL
Stephs	Govt Cut	566		P	BL
Stephs	Govt Cut	584		P	BL
Stephs	Site 211	512		P	BL
Stephs	Site 211	551		P	BL
Cooper	Coopers	9		PB	BL
Cooper	CVFD	1		PB	BL
Cooper	Govt Cut	92		PB	BL
Cooper	Jons	32		PB	BL
Cooper	Miami Beach	7		PB	BL
Cooper	Miami Beach	96		PB	BL
Cooper	Struggle Bus	63		PB	BL
Cooper	Struggle Bus	64		PB	BL
CVFD	Control2	204C		PB	BL
CVFD	Jons	457		PB	BL
CVFD	Stephs	425		PB	BL
Grounding	Coopers	214		PB	BL
Grounding	Coopers	261		PB	BL
Grounding	Govt Cut	282		PB	BL
Grounding	Jons	234		PB	BL
Grounding	Jons	287		PB	BL
Grounding	Site 211	201		PB	BL
Grounding	Site 211	293		PB	BL
Grounding	Stephs	239		PB	BL
Inshore	CVFD	339		PB	BL
Inshore	CVFD	373		PB	BL
Inshore	CVFD	393		PB	BL
Inshore	Jons	372		PB	BL
Inshore	Site 211	317		PB	BL
Inshore	Site 211	341		PB	BL
Inshore	Site 211	348		PB	BL
Jons	Govt Cut	726		PB	BL
Stephs	Control2	913		PB	BL
Stephs	Control2	915		PB	BL
Stephs	Jons	528		PB	BL
Stephs	Stephs	545		PB	BL
Stephs	Stephs	585		PB	BL
Cooper	Coopers	41			BL
Cooper	CVFD	61			BL
Cooper	CVFD	86			BL
Cooper	Govt Cut	20			BL
Cooper	Govt Cut	36			BL
Cooper	Govt Cut	52			BL
Cooper	Inshore	3			BL
Cooper	Inshore	18			BL
Cooper	Inshore	33			BL
Cooper	Miami Beach	12			BL
Cooper	Miami Beach	15			BL
Cooper	Miami Beach	21			BL
Cooper	Miami Beach	47			BL
Cooper	Miami Beach	55			BL
Cooper	Miami Beach	91			BL
Cooper	Site 211	10			BL
Cooper	Site 211	14			BL
Cooper	Site 211	26			BL
Cooper	Site 211	28			BL
Cooper	Site 211	44			BL
Cooper	Site 211	46			BL
Cooper	Site 211	48			BL
Cooper	Site 211	71			BL
Cooper	Site 211	87			BL
Cooper	Site 211	100			BL
Cooper	Stephs	30			BL
Cooper	Struggle Bus	31			BL
Cooper	Struggle Bus	73			BL
Cooper	Struggle Bus	95			BL
CVFD	Control2	210C			BL
CVFD	Control2	239C			BL
CVFD	Coopers	451			BL
CVFD	Coopers	455			BL
CVFD	Coopers	498			BL
CVFD	CVFD	454			BL
CVFD	CVFD	462			BL
CVFD	CVFD	471			BL
CVFD	CVFD	473			BL
CVFD	CVFD	493			BL
CVFD	CVFD	500			BL
CVFD	Govt Cut	408			BL
CVFD	Govt Cut	423			BL
CVFD	Govt Cut	439			BL
CVFD	Govt Cut	452			BL
CVFD	Govt Cut	458			BL
CVFD	Govt Cut	463			BL
CVFD	Govt Cut	467			BL
CVFD	Govt Cut	472			BL
CVFD	Govt Cut	492			BL
CVFD	Grounding	416			BL
CVFD	Grounding	424			BL
CVFD	Grounding	426			BL
CVFD	Grounding	468			BL
CVFD	Grounding	495			BL
CVFD	Grounding	496			BL
CVFD	Inshore	412			BL
CVFD	Inshore	413			BL
CVFD	Inshore	443			BL
CVFD	Jons	428			BL
CVFD	Jons	442			BL
CVFD	Jons	459			BL
CVFD	Jons	461			BL
CVFD	Jons	464			BL
CVFD	Jons	474			BL
CVFD	Jons	477			BL
CVFD	Miami Beach	403			BL
CVFD	Miami Beach	427			BL
CVFD	Miami Beach	445			BL
CVFD	Miami Beach	465			BL
CVFD	Miami Beach	466			BL
CVFD	Miami Beach	476			BL
CVFD	Miami Beach	485			BL
CVFD	Miami Beach	486			BL
CVFD	Miami Beach	488			BL
CVFD	Miami Beach	490			BL
CVFD	Site 211	420			BL
CVFD	Site 211	421			BL
CVFD	Site 211	433			BL
CVFD	Site 211	480			BL
CVFD	Site 211	487			BL
CVFD	Stephs	441			BL
CVFD	Stephs	481			BL
CVFD	Stephs	499			BL
CVFD	Struggle Bus	414			BL
CVFD	Struggle Bus	422			BL
CVFD	Struggle Bus	482			BL
CVFD	Struggle Bus	491			BL
CVFD	Struggle Bus	497			BL
Grounding	Control1	959C			BL
Grounding	Control2	958C			BL
Grounding	Control2	964C			BL
Grounding	Control2	965C			BL
Grounding	Control2	970C			BL
Grounding	Control2	972C			BL
Grounding	Coopers	254			BL
Grounding	Coopers	269			BL
Grounding	Coopers	275			BL
Grounding	CVFD	246			BL
Grounding	Govt Cut	209			BL
Grounding	Govt Cut	274			BL
Grounding	Grounding	213			BL
Grounding	Grounding	238			BL
Grounding	Grounding	241			BL
Grounding	Grounding	244			BL
Grounding	Grounding	250			BL
Grounding	Grounding	298			BL
Grounding	Inshore	286			BL
Grounding	Inshore	288			BL
Grounding	Inshore	294			BL
Grounding	Inshore	295			BL
Grounding	Jons	251			BL
Grounding	Miami Beach	220			BL
Grounding	Stephs	208			BL
Grounding	Stephs	258			BL
Grounding	Stephs	266			BL
Grounding	Struggle Bus	202			BL
Grounding	Struggle Bus	205			BL
Grounding	Struggle Bus	210			BL
Grounding	Struggle Bus	237			BL
Grounding	Struggle Bus	278			BL
Grounding	Struggle Bus	280			BL
Grounding	Struggle Bus	285			BL
Grounding	Struggle Bus	300			BL
Inshore	CVFD	335			BL
Inshore	Grounding	353			BL
Inshore	Inshore	302			BL
Inshore	Inshore	318			BL
Inshore	Inshore	349			BL
Inshore	Inshore	352			BL
Inshore	Miami Beach	324			BL
Inshore	Miami Beach	354			BL
Inshore	Miami Beach	374			BL
Inshore	Stephs	301			BL
Inshore	Struggle Bus	306			BL
Inshore	Struggle Bus	312			BL
Jons	Govt Cut	707			BL
Jons	Govt Cut	747			BL
Jons	Govt Cut	765			BL
Jons	Govt Cut	799			BL
Jons	Grounding	788			BL
Jons	Inshore	716			BL
Jons	Inshore	733			BL
Jons	Jons	782			BL
Jons	Miami Beach	703			BL
Jons	Miami Beach	722			BL
Jons	Miami Beach	760			BL
Jons	Miami Beach	787			BL
Jons	Site 211	711			BL
Jons	Site 211	721			BL
Jons	Site 211	793			BL
Jons	Struggle Bus	709			BL
Jons	Struggle Bus	742			BL
Jons	Struggle Bus	781			BL
Jons		764			BL
Miami Beach	Control2	229C			BL
Miami Beach	Govt Cut	653			BL
Miami Beach	Inshore	614			BL
Miami Beach	Miami Beach	638			BL
Miami Beach	Struggle Bus	665			BL
Miami Beach	Struggle Bus	674			BL
Stephs	Control2	911			BL
Stephs	Coopers	586			BL
Stephs	Coopers	596			BL
Stephs	Govt Cut	527			BL
Stephs	Govt Cut	541			BL
Stephs	Govt Cut	543			BL
Stephs	Govt Cut	555			BL
Stephs	Govt Cut	575			BL
Stephs	Govt Cut	598			BL
Stephs	Grounding	538			BL
Stephs	Grounding	568			BL
Stephs	Inshore	501			BL
Stephs	Inshore	509			BL
Stephs	Inshore	515			BL
Stephs	Inshore	519			BL
Stephs	Inshore	564			BL
Stephs	Jons	556			BL
Stephs	Miami Beach	516			BL
Stephs	Miami Beach	550			BL
Stephs	Miami Beach	581			BL
Stephs	Site 211	517			BL
Stephs	Site 211	526			BL
Stephs	Site 211	535			BL
Stephs	Site 211	583			BL
Stephs	Stephs	524			BL
Stephs	Struggle Bus	502			BL
Stephs	Struggle Bus	505			BL
Stephs	Struggle Bus	508			BL
Stephs	Struggle Bus	542			BL
Stephs	Struggle Bus	571			BL
Stephs	Struggle Bus	580			BL
Inshore	Stephs	311		dead	BL/dead?
Inshore	Site 211	379		P	BL/dead?
CVFD	Jons	406		PB	BL/dead?
Jons	Govt Cut	713		PB	BL/dead?
Jons	Miami Beach	714		PB	BL/dead?
Stephs	Site 211	557		PB	BL/dead?
Stephs	Inshore	548			BL/dead?
Jons	Inshore	756		BL	dead
Cooper	Control2	679C	dead	dead	dead
Cooper	Control2	690C	dead	dead	dead
Cooper	Grounding	4	dead	dead	dead
Cooper	Grounding	69	dead	dead	dead
CVFD	Coopers	432	dead	dead	dead
Grounding	CVFD	231	dead	dead	dead
Grounding	Jons	240	dead	dead	dead
Grounding	Site 211	249	dead	dead	dead
Grounding	Stephs	219	dead	dead	dead
Grounding	Stephs	265	dead	dead	dead
Grounding	Stephs	291	dead	dead	dead
Inshore	Control1	659C	dead	dead	dead
Inshore	Control2	667C	dead	dead	dead
Inshore	Coopers	319	dead	dead	dead
Inshore	Coopers	356	dead	dead	dead
Inshore	Coopers	361	dead	dead	dead
Inshore	Coopers	381	dead	dead	dead
Inshore	Coopers	385	dead	dead	dead
Inshore	Coopers	386	dead	dead	dead
Inshore	CVFD	310	dead	dead	dead
Inshore	CVFD	314	dead	dead	dead
Inshore	CVFD	351	dead	dead	dead
Inshore	CVFD	396	dead	dead	dead
Inshore	Govt Cut	307	dead	dead	dead
Inshore	Govt Cut	331	dead	dead	dead
Inshore	Govt Cut	359	dead	dead	dead
Inshore	Govt Cut	367	dead	dead	dead
Inshore	Govt Cut	371	dead	dead	dead
Inshore	Govt Cut	380	dead	dead	dead
Inshore	Govt Cut	382	dead	dead	dead
Inshore	Govt Cut	392	dead	dead	dead
Inshore	Grounding	305	dead	dead	dead
Inshore	Grounding	313	dead	dead	dead
Inshore	Grounding	334	dead	dead	dead
Inshore	Grounding	368	dead	dead	dead
Inshore	Grounding	387	dead	dead	dead
Inshore	Grounding	395	dead	dead	dead
Inshore	Inshore	364	dead	dead	dead
Inshore	Inshore	398	dead	dead	dead
Inshore	Jons	322	dead	dead	dead
Inshore	Jons	358	dead	dead	dead
Inshore	Jons	377	dead	dead	dead
Inshore	Jons	391	dead	dead	dead
Inshore	Jons	400	dead	dead	dead
Inshore	Miami Beach	308	dead	dead	dead
Inshore	Miami Beach	384	dead	dead	dead
Inshore	Site 211	303	dead	dead	dead
Inshore	Site 211	363	dead	dead	dead
Inshore	Site 211	399	dead	dead	dead
Inshore	Stephs	321	dead	dead	dead
Inshore	Stephs	330	dead	dead	dead
Inshore	Stephs	360	dead	dead	dead
Inshore	Stephs	369	dead	dead	dead
Inshore	Stephs	370	dead	dead	dead
Inshore	Stephs	383	dead	dead	dead
Inshore	Struggle Bus	337	dead	dead	dead
Inshore	Struggle Bus	338	dead	dead	dead
Inshore	Struggle Bus	357	dead	dead	dead
Inshore	Struggle Bus	365	dead	dead	dead
Inshore	Struggle Bus	378	dead	dead	dead
Inshore	Struggle Bus	397	dead	dead	dead
Jons	Jons	731	dead	dead	dead
Jons	Miami Beach	780	dead	dead	dead
Miami Beach	Control1	231C	dead	dead	dead
Miami Beach	Control1	235C	dead	dead	dead
Miami Beach	Control2	234C	dead	dead	dead
Miami Beach	Coopers	602	dead	dead	dead
Miami Beach	Coopers	603	dead	dead	dead
Miami Beach	Coopers	604	dead	dead	dead
Miami Beach	Coopers	610	dead	dead	dead
Miami Beach	Coopers	627	dead	dead	dead
Miami Beach	Coopers	659	dead	dead	dead
Miami Beach	Coopers	677	dead	dead	dead
Miami Beach	Coopers	683	dead	dead	dead
Miami Beach	CVFD	664	dead	dead	dead
Miami Beach	CVFD	684	dead	dead	dead
Miami Beach	Govt Cut	655	dead	dead	dead
Miami Beach	Grounding	631	dead	dead	dead
Miami Beach	Grounding	657	dead	dead	dead
Miami Beach	Inshore	608	dead	dead	dead
Miami Beach	Inshore	658	dead	dead	dead
Miami Beach	Inshore	696	dead	dead	dead
Miami Beach	Jons	652	dead	dead	dead
Miami Beach	Jons	686	dead	dead	dead
Miami Beach	Miami Beach	615	dead	dead	dead
Miami Beach	Miami Beach	624	dead	dead	dead
Miami Beach	Miami Beach	640	dead	dead	dead
Miami Beach	Miami Beach	670	dead	dead	dead
Miami Beach	Miami Beach	687	dead	dead	dead
Miami Beach	Miami Beach	697	dead	dead	dead
Miami Beach	Site 211	622	dead	dead	dead
Miami Beach	Site 211	641	dead	dead	dead
Miami Beach	Site 211	643	dead	dead	dead
Miami Beach	Site 211	694	dead	dead	dead
Miami Beach	Stephs	606	dead	dead	dead
Miami Beach	Stephs	647	dead	dead	dead
Miami Beach	Stephs	660	dead	dead	dead
Miami Beach	Stephs	685	dead	dead	dead
Miami Beach	Stephs	695	dead	dead	dead
Miami Beach	Stephs	700	dead	dead	dead
Struggle Bus	Control1	601C	dead	dead	dead
Struggle Bus	Control1	607C	dead	dead	dead
Struggle Bus	Control1	612C	dead	dead	dead
Struggle Bus	Control1	620C	dead	dead	dead
Struggle Bus	Control2	606C	dead	dead	dead
Struggle Bus	Control2	608C	dead	dead	dead
Struggle Bus	Control2	609C	dead	dead	dead
Struggle Bus	Control2	615C	dead	dead	dead
Struggle Bus	Control2	616C	dead	dead	dead
Struggle Bus	Coopers	102	dead	dead	dead
Struggle Bus	Coopers	165	dead	dead	dead
Struggle Bus	CVFD	106	dead	dead	dead
Struggle Bus	CVFD	167	dead	dead	dead
Struggle Bus	CVFD	170	dead	dead	dead
Struggle Bus	CVFD	182	dead	dead	dead
Struggle Bus	CVFD	194	dead	dead	dead
Struggle Bus	Govt Cut	121	dead	dead	dead
Struggle Bus	Grounding	103	dead	dead	dead
Struggle Bus	Grounding	112	dead	dead	dead
Struggle Bus	Grounding	126	dead	dead	dead
Struggle Bus	Inshore	114	dead	dead	dead
Struggle Bus	Inshore	133	dead	dead	dead
Struggle Bus	Inshore	151	dead	dead	dead
Struggle Bus	Jons	141	dead	dead	dead
Struggle Bus	Jons	146	dead	dead	dead
Struggle Bus	Jons	168	dead	dead	dead
Struggle Bus	Jons	175	dead	dead	dead
Struggle Bus	Miami Beach	158	dead	dead	dead
Struggle Bus	Miami Beach	173	dead	dead	dead
Struggle Bus	Site 211	115	dead	dead	dead
Struggle Bus	Site 211	148	dead	dead	dead
Struggle Bus	Site 211	152	dead	dead	dead
Struggle Bus	Site 211	156	dead	dead	dead
Struggle Bus	Stephs	164	dead	dead	dead
Struggle Bus	Stephs	183	dead	dead	dead
Struggle Bus	Struggle Bus	172	dead	dead	dead
Cooper	Control1	672C		dead	dead
Cooper	CVFD	85		dead	dead
Cooper	Struggle Bus	81		dead	dead
Grounding	Coopers	212		dead	dead
Grounding	CVFD	206		dead	dead
Grounding	CVFD	273		dead	dead
Grounding	Miami Beach	204		dead	dead
Grounding	Miami Beach	221		dead	dead
Inshore	Coopers	333		dead	dead
Inshore	Coopers	336		dead	dead
Inshore	CVFD	316		dead	dead
Inshore	Govt Cut	309		dead	dead
Inshore	Govt Cut	322		dead	dead
Inshore	Govt Cut	343		dead	dead
Inshore	Grounding	346		dead	dead
Inshore	Grounding	362		dead	dead
Inshore	Miami Beach	325		dead	dead
Inshore	Miami Beach	394		dead	dead
Inshore	Stephs	347		dead	dead
Inshore	Struggle Bus	345		dead	dead
Jons	Grounding	784		dead	dead
Jons	Jons	798		dead	dead
Jons	Miami Beach	744		dead	dead
Jons	Struggle Bus	743		dead	dead
Jons	Struggle Bus	797		dead	dead
Miami Beach	Control1	233C		dead	dead
Miami Beach	Control2	222C		dead	dead
Miami Beach	Control2	238C		dead	dead
Miami Beach	Control2	976C		dead	dead
Miami Beach	Stephs	613		dead	dead
Stephs	Control1	903		dead	dead
Stephs	Control2	917		dead	dead
Stephs	Control2	918		dead	dead
Stephs	Control2	920		dead	dead
Stephs	Coopers	520		dead	dead
Stephs	Coopers	553		dead	dead
Stephs	Coopers	588		dead	dead
Stephs	CVFD	513		dead	dead
Stephs	CVFD	529		dead	dead
Stephs	CVFD	531		dead	dead
Stephs	CVFD	558		dead	dead
Stephs	CVFD	600		dead	dead
Stephs	Govt Cut	579		dead	dead
Stephs	Inshore	522		dead	dead
Stephs	Inshore	599		dead	dead
Stephs	Jons	560		dead	dead
Stephs	Miami Beach	511		dead	dead
Stephs	Miami Beach	539		dead	dead
Stephs	Miami Beach	561		dead	dead
Stephs	Miami Beach	569		dead	dead
Stephs	Miami Beach	590		dead	dead
Stephs	Miami Beach	595		dead	dead
Stephs	Site 211	518		dead	dead
Stephs	Site 211	540		dead	dead
Stephs	Site 211	587		dead	dead
Stephs	Stephs	525		dead	dead
Stephs	Stephs	536		dead	dead
Stephs	Stephs	559		dead	dead
Stephs	Struggle Bus	523		dead	dead
Stephs	Struggle Bus	537		dead	dead
Struggle Bus	Control1	604C		dead	dead
Struggle Bus	Control1	611C		dead	dead
Struggle Bus	Control1	613C		dead	dead
Struggle Bus	Control2	610C		dead	dead
Struggle Bus	Coopers	105		dead	dead
Struggle Bus	Coopers	143		dead	dead
Struggle Bus	Coopers	169		dead	dead
Struggle Bus	Coopers	200		dead	dead
Struggle Bus	CVFD	107		dead	dead
Struggle Bus	Govt Cut	134		dead	dead
Struggle Bus	Inshore	123		dead	dead
Struggle Bus	Jons	122		dead	dead
Struggle Bus	Jons	179		dead	dead
Struggle Bus	Miami Beach	142		dead	dead
Struggle Bus	Miami Beach	144		dead	dead
Struggle Bus	Miami Beach	186		dead	dead
Struggle Bus	Site 211	193		dead	dead
Struggle Bus	Stephs	117		dead	dead
Struggle Bus	Struggle Bus	108		dead	dead
Struggle Bus	Struggle Bus	131		dead	dead
Struggle Bus	Struggle Bus	159		dead	dead
Grounding	Control1	955C		P	dead
Grounding	Control1	962C		P	dead
Grounding	Inshore	255		P	dead
Grounding	Inshore	279		P	dead
Grounding	Jons	267		P	dead
Grounding	Site 211	233		P	dead
Inshore	Inshore	376		P	dead
Inshore	Inshore	388		P	dead
Inshore	Struggle Bus	390		P	dead
Jons	Miami Beach	734		P	dead
Jons	Site 211	729		P	dead
Jons	Site 211	761		P	dead
Miami Beach	Control2	224C		P	dead
Miami Beach	CVFD	617		P	dead
Miami Beach	Govt Cut	667		P	dead
Miami Beach	Grounding	618		P	dead
Miami Beach	Miami Beach	632		P	dead
Miami Beach	Site 211	625		P	dead
Miami Beach	Struggle Bus	619		P	dead
Stephs	Miami Beach	533		P	dead
Struggle Bus	Govt Cut	113		P	dead
Struggle Bus	Govt Cut	124		P/PB	dead
Struggle Bus	Grounding	111		P/PB	dead
Cooper	Control2	678C		PB	dead
Cooper	Govt Cut	67		PB	dead
CVFD	Control1	216C		PB	dead
CVFD	Control2	202C		PB	dead
CVFD	Coopers	489		PB	dead
CVFD	Site 211	484		PB	dead
Grounding	Control2	960C		PB	dead
Grounding	Control2	973C		PB	dead
Grounding	CVFD	222		PB	dead
Grounding	CVFD	243		PB	dead
Grounding	Govt Cut	247		PB	dead
Grounding	Govt Cut	260		PB	dead
Grounding	Govt Cut	270		PB	dead
Grounding	Govt Cut	271		PB	dead
Grounding	Govt Cut	289		PB	dead
Grounding	Jons	218		PB	dead
Grounding	Jons	227		PB	dead
Grounding	Jons	281		PB	dead
Grounding	Jons	290		PB	dead
Grounding	Miami Beach	207		PB	dead
Grounding	Miami Beach	217		PB	dead
Grounding	Miami Beach	257		PB	dead
Grounding	Miami Beach	299		PB	dead
Grounding	Site 211	223		PB	dead
Grounding	Site 211	236		PB	dead
Grounding	Site 211	252		PB	dead
Grounding	Site 211	256		PB	dead
Grounding	Stephs	229		PB	dead
Inshore	Control1	651C		PB	dead
Inshore	Control2	657C		PB	dead
Inshore	Coopers	304		PB	dead
Inshore	Miami Beach	329		PB	dead
Inshore	Miami Beach	340		PB	dead
Inshore	Site 211	327		PB	dead
Inshore	Site 211	375		PB	dead
Jons	CVFD	773		PB	dead
Jons	Govt Cut	763		PB	dead
Jons	Govt Cut	772		PB	dead
Jons	Jons	701		PB	dead
Jons	Stephs	730		PB	dead
Miami Beach	Coopers	620		PB	dead
Miami Beach	CVFD	605		PB	dead
Miami Beach	CVFD	644		PB	dead
Miami Beach	Struggle Bus	642		PB	dead
Stephs	Control2	912		PB	dead
Stephs	Jons	554		PB	dead
Struggle Bus	Coopers	166		PB	dead
Struggle Bus	Govt Cut	171		PB	dead
Struggle Bus	Jons	104		PB	dead
Struggle Bus	CVFD	109	dead		dead
Cooper	Govt Cut	98			dead
Cooper	Grounding	38			dead
CVFD	Govt Cut	418			dead
CVFD	Inshore	444			dead
CVFD	Inshore	449			dead
CVFD	Site 211	415			dead
Grounding	Control1	954C			dead
Grounding	Control2	963C			dead
Grounding	CVFD	224			dead
Grounding	Govt Cut	264			dead
Grounding	Grounding	211			dead
Grounding	Grounding	216			dead
Grounding	Grounding	225			dead
Grounding	Inshore	272			dead
Grounding	Inshore	292			dead
Grounding	Miami Beach	276			dead
Grounding	Struggle Bus	235			dead
Inshore	Coopers	326			dead
Inshore	CVFD	389			dead
Inshore	Inshore	328			dead
Inshore	Miami Beach	366			dead
Inshore		332			dead
Jons	CVFD	705			dead
Jons	Govt Cut	752			dead
Jons	Govt Cut	771			dead
Jons	Grounding	753			dead
Jons	Grounding	762			dead
Jons	Miami Beach	735			dead
Jons	Site 211	800			dead
Jons	Stephs	777			dead
Miami Beach	Control2	225C			dead
Miami Beach	Control2	236C			dead
Miami Beach	Control2	977C			dead
Miami Beach	Govt Cut	609			dead
Miami Beach	Govt Cut	633			dead
Miami Beach	Govt Cut	645			dead
Miami Beach	Govt Cut	663			dead
Miami Beach	Govt Cut	668			dead
Miami Beach	Govt Cut	690			dead
Miami Beach	Grounding	654			dead
Miami Beach	Inshore	635			dead
Miami Beach	Inshore	656			dead
Miami Beach	Inshore	669			dead
Miami Beach	Miami Beach	630			dead
Miami Beach	Site 211	612			dead
Miami Beach	Site 211	637			dead
Miami Beach	Site 211	666			dead
Miami Beach	Struggle Bus	626			dead
Miami Beach	Struggle Bus	636			dead
Miami Beach	Struggle Bus	651			dead
Miami Beach	Struggle Bus	679			dead
Miami Beach	Struggle Bus	681			dead
Stephs	Control1	907			dead
Stephs	Control1	910			dead
Stephs	Control2	914			dead
Stephs	Govt Cut	532			dead
Struggle Bus	Control1	603C			dead
Struggle Bus	Control2	617C			dead
Struggle Bus	Coopers	145			dead
Struggle Bus	Govt Cut	180			dead
Struggle Bus	Grounding	184			dead
Struggle Bus	Grounding	199			dead
Struggle Bus	Inshore	154			dead
Struggle Bus	Inshore	197			dead
Struggle Bus	Jons	198			dead
Struggle Bus	Miami Beach	101			dead
Struggle Bus	Stephs	181			dead
Struggle Bus	Stephs	192			dead
Struggle Bus	Struggle Bus	125			dead
Inshore	Control1	654C		P	P
Struggle Bus	Govt Cut	162		P	P
Struggle Bus	Inshore	190		P	P
Struggle Bus	Struggle Bus	163		P	P
Miami Beach	Jons	680		PB	P
Struggle Bus	Jons	157		PB	P
Cooper	Control1	681C			P
Cooper	Control1	683C			P
Cooper	Control2	676C			P
Cooper	Grounding	39			P
Cooper	Grounding	40			P
Cooper	Stephs	60			P
Cooper	Stephs	97			P
Cooper	Struggle Bus	82			P
CVFD	Control1	220C			P
Jons	Grounding	786			P
Jons	Stephs	794			P
Miami Beach	Control2	228C			P
Miami Beach	Inshore	692			P
Stephs	Grounding	582			P
Struggle Bus	Control1	602C			P
Struggle Bus	Control1	614C			P
Struggle Bus	Control2	618C			P
Struggle Bus	Control2	619C			P
Struggle Bus	Coopers	196			P
Struggle Bus	Govt Cut	195			P
Struggle Bus	Grounding	188			P
Struggle Bus	Inshore	132			P
Inshore	Jons	323		BL	PB
Grounding	Control1	957C		P	PB
Grounding		961C		P	PB
Stephs	Control1	904		P	PB
Struggle Bus	CVFD	136		P	PB
Cooper	Control2	680C		PB	PB
Cooper	Coopers	37		PB	PB
Cooper	CVFD	34		PB	PB
Cooper	Grounding	68		PB	PB
Cooper	Jons	58		PB	PB
CVFD	Control1	207C		PB	PB
CVFD	Control2	208C		PB	PB
CVFD	Control2	215C		PB	PB
Inshore	Jons	320		PB	PB
Jons	CVFD	738		PB	PB
Jons	Inshore	792		PB	PB
Jons	Jons	723		PB	PB
Jons	Site 211	732		PB	PB
Jons	Stephs	724		PB	PB
Jons	Stephs	750		PB	PB
Jons	Stephs	769		PB	PB
Jons	Stephs	785		PB	PB
Miami Beach	CVFD	661		PB	PB
Miami Beach	CVFD	689		PB	PB
Stephs	Jons	521		PB	PB
Stephs	Jons	593		PB	PB
Struggle Bus	CVFD	147		PB	PB
Struggle Bus	Site 211	149		PB	PB
Struggle Bus	Stephs	119		PB	PB
Cooper	Control1	685C			PB
Cooper	Control2	689C			PB
Cooper	Control2	691C			PB
Cooper	Control2	692C			PB
Cooper	Govt Cut	99			PB
Cooper	Grounding	25			PB
Cooper	Struggle Bus	24			PB
CVFD	Control1	205C			PB
CVFD	Control1	211C			PB
CVFD	Control1	218C			PB
CVFD	Control2	206C			PB
CVFD	Control2	212C			PB
CVFD	Control2	217C			PB
CVFD	Control2	219C			PB
CVFD	Coopers	460			PB
CVFD	CVFD	407			PB
CVFD	CVFD	419			PB
CVFD	CVFD	430			PB
CVFD	Grounding	409			PB
CVFD	Grounding	446			PB
CVFD	Grounding	456			PB
CVFD	Inshore	402			PB
CVFD	Inshore	410			PB
CVFD	Inshore	469			PB
CVFD	Stephs	417			PB
CVFD	Stephs	450			PB
CVFD	Struggle Bus	405			PB
CVFD	Struggle Bus	438			PB
CVFD	Struggle Bus	440			PB
CVFD	Struggle Bus	448			PB
Grounding	Control1	969C			PB
Grounding	Coopers	268			PB
Grounding	Inshore	283			PB
Grounding	Inshore	284			PB
Inshore	Grounding	342			PB
Inshore	Jons	344			PB
Jons	CVFD	719			PB
Jons	CVFD	748			PB
Jons	CVFD	791			PB
Jons	Miami Beach	736			PB
Jons	Struggle Bus	702			PB
Jons	Struggle Bus	737			PB
Jons	Struggle Bus	766			PB
Jons	Struggle Bus	783			PB
Jons	Struggle Bus	790			PB
Miami Beach	Inshore	671			PB
Miami Beach	Jons	672			PB
Stephs	Control1	901			PB
Stephs	Control1	902			PB
Stephs	Control1	905			PB
Stephs	Control1	906			PB
Stephs	Control1	908			PB
Stephs	Control1	909			PB
Stephs	Control2	916			PB
Stephs	Control2	919			PB
Stephs	Coopers	503			PB
Stephs	Coopers	514			PB
Stephs	CVFD	565			PB
Stephs	CVFD	592			PB
Stephs	CVFD	594			PB
Stephs	CVFD	597			PB
Stephs	Grounding	507			PB
Stephs	Grounding	544			PB
Stephs	Grounding	546			PB
Stephs	Grounding	547			PB
Stephs	Grounding	563			PB
Stephs	Grounding	574			PB
Stephs	Grounding	578			PB
Stephs	Inshore	504			PB
Stephs	Inshore	567			PB
Stephs	Jons	510			PB
Stephs	Jons	549			PB
Stephs	Jons	589			PB
Stephs	Stephs	552			PB
Stephs	Stephs	573			PB
Stephs	Stephs	576			PB
Stephs	Stephs	577			PB
Stephs	Struggle Bus	530			PB
Stephs	Struggle Bus	591			PB
Struggle Bus	Govt Cut	139			PB
Struggle Bus	Site 211	116			PB
Struggle Bus	Site 211	155			PB
Struggle Bus	Stephs	161			PB
CVFD	Site 211	431		P
Grounding	Control1	971C		P
Grounding	Struggle Bus	259		P
Grounding	CVFD	245		P/PB
Cooper	Jons	27		PB
Grounding	Coopers	232		PB
Grounding	Site 211	242		PB
Inshore	Jons	315		PB
Miami Beach	Jons	616		PB
Miami Beach	Site 211	673		PB
Struggle Bus	Inshore	191		PB
Cooper	Govt Cut	88
Cooper	Govt Cut	89
Cooper	Jons	11
Cooper	Miami Beach	72
Cooper	Struggle Bus	29
Cooper	Struggle Bus	90
CVFD	Control1	209C
CVFD	Control1	213C
CVFD	Control1	214C
CVFD	Coopers	435
CVFD	Grounding	479
CVFD	Struggle Bus	478
Grounding	Control1	951C
Grounding	Control2	956C
Grounding	CVFD	248
Grounding	Miami Beach	215
Grounding	Miami Beach	N/A
Grounding	Site 211	262
Grounding	Stephs	228
Grounding	Stephs	230
Inshore	Control1	669C
Inshore	Control2	670C
Inshore	Inshore	350
Jons	Control1
Jons	Control1
Jons	Control1
Jons	Control1
Jons	Control1
Jons	Control1
Jons	Control1
Jons	Control1
Jons	Control1
Jons	Control1
Jons	Control2
Jons	Control2
Jons	Control2
Jons	Control2
Jons	Control2
Jons	Control2
Jons	Control2
Jons	Control2
Jons	Control2
Jons	Control2
Jons	Coopers
Jons	Coopers
Jons	Coopers
Jons	Coopers
Jons	Coopers
Jons	Coopers
Jons	Coopers
Jons	Coopers
Jons	Coopers
Jons	Coopers
Jons	Grounding	749
Jons	Jons	755
Miami Beach	CVFD	698
Miami Beach	Grounding	607
Miami Beach	Grounding	646
Miami Beach	Miami Beach	638
Miami Beach	Site 211	687
Miami Beach	Stephs	622
Miami Beach	Struggle Bus	628
Stephs	Coopers	570
Struggle Bus	CVFD	189
Struggle Bus	Govt Cut	177
Struggle Bus	Grounding	141
Struggle Bus	Grounding	153
Struggle Bus	Miami Beach	160
Struggle Bus	Miami Beach	176
Struggle Bus	Site 211	178
Struggle Bus	Stephs	120
Struggle Bus	Stephs	138
Struggle Bus	Stephs	150
Struggle Bus	Struggle Bus	130
Struggle Bus	Struggle Bus	137
Struggle Bus	Struggle Bus	185
Struggle Bus	Struggle Bus	187

## Sheet: Light
ECOPAR-SN 388- 1196/Struggle Bus					ECOPAR SN389- Coopers/CVFD
Date	Time	Digital	PAR (umol photons/m2/s)		Date	Time	Digital	PAR (umol photons/m2/s)
2015-09-03	08:57:35	10701	207.891		2015-09-03	09:23:54	4250	1.22453
2015-09-03	08:57:36	10792	223.512		2015-09-03	09:23:55	4391	1.36974
2015-09-03	08:57:37	10866	237.077		2015-09-03	09:23:55	4847	1.96808
2015-09-03	08:57:38	10804	225.658		2015-09-03	09:23:56	8093	25.9725
2015-09-03	08:57:39	10920	247.492		2015-09-03	09:23:57	8267	29.8246
2015-09-03	08:57:40	10827	229.828		2015-09-03	09:23:58	9391	72.8723
2015-09-03	08:57:41	10892	242.035		2015-09-03	09:23:59	10770	218.058
2015-09-03	08:57:42	10900	243.582		2015-09-03	09:24:00	11024	266.839
2015-09-03	08:57:43	11173	302.722		2015-09-03	09:24:01	10921	245.864
2015-09-03	08:57:44	12658	987.482		2015-09-03	09:24:02	10829	228.527
2015-09-03	09:12:46	10909	245.334		2015-09-03	09:39:04	11903	536.62
2015-09-03	09:12:47	10909	245.334		2015-09-03	09:39:05	11795	492.478
2015-09-03	09:12:48	10968	257.133		2015-09-03	09:39:06	11833	507.579
2015-09-03	09:12:49	10886	240.882		2015-09-03	09:39:07	11824	503.961
2015-09-03	09:12:50	11013	266.513		2015-09-03	09:39:08	11830	506.37
2015-09-03	09:12:51	10940	251.464		2015-09-03	09:39:09	11838	509.6
2015-09-03	09:12:52	10974	258.365		2015-09-03	09:39:10	11735	469.543
2015-09-03	09:12:53	10950	253.475		2015-09-03	09:39:11	11822	503.161
2015-09-03	09:12:54	10949	253.273		2015-09-03	09:39:12	11749	474.797
2015-09-03	09:12:55	10880	239.734		2015-09-03	09:39:13	11756	477.446
2015-09-03	09:27:57	11159	299.366		2015-09-03	09:54:15	11967	564.623
2015-09-03	09:27:58	11180	304.414		2015-09-03	09:54:16	12014	586.114
2015-09-03	09:27:59	11059	276.455		2015-09-03	09:54:17	12027	592.202
2015-09-03	09:28:00	11148	296.756		2015-09-03	09:54:18	12061	608.423
2015-09-03	09:28:01	11021	268.216		2015-09-03	09:54:19	12064	609.876
2015-09-03	09:28:02	11005	264.821		2015-09-03	09:54:20	12035	595.979
2015-09-03	09:28:03	10941	251.665		2015-09-03	09:54:21	11995	577.329
2015-09-03	09:28:04	10793	223.69		2015-09-03	09:54:22	12120	637.634
2015-09-03	09:28:05	10664	201.856		2015-09-03	09:54:23	12042	599.304
2015-09-03	09:28:06	10609	193.207		2015-09-03	09:54:24	12105	630.077
2015-09-03	09:43:08	11406	364.427		2015-09-03	10:09:26	10882	238.36
2015-09-03	09:43:09	11379	356.677		2015-09-03	10:09:27	10912	244.112
2015-09-03	09:43:10	11359	351.042		2015-09-03	10:09:28	10870	236.097
2015-09-03	09:43:11	11339	345.496		2015-09-03	10:09:29	10877	237.414
2015-09-03	09:43:12	11367	353.285		2015-09-03	10:09:30	10868	235.722
2015-09-03	09:43:13	11383	357.814		2015-09-03	10:09:31	10867	235.535
2015-09-03	09:43:14	11402	363.268		2015-09-03	10:09:32	10873	236.661
2015-09-03	09:43:15	11423	369.393		2015-09-03	10:09:33	10861	234.414
2015-09-03	09:43:16	11339	345.496		2015-09-03	10:09:34	10852	232.743
2015-09-03	09:43:17	11404	363.847		2015-09-03	10:09:35	10858	233.856
2015-09-03	09:58:19	11409	365.299		2015-09-03	10:24:37	11954	558.819
2015-09-03	09:58:20	11330	343.029		2015-09-03	10:24:38	12035	595.979
2015-09-03	09:58:21	11386	358.67		2015-09-03	10:24:39	11953	558.375
2015-09-03	09:58:22	11410	365.59		2015-09-03	10:24:40	12025	591.261
2015-09-03	09:58:23	11379	356.677		2015-09-03	10:24:41	12071	613.278
2015-09-03	09:58:24	11399	362.402		2015-09-03	10:24:42	11947	555.718
2015-09-03	09:58:25	11416	367.34		2015-09-03	10:24:43	11922	544.785
2015-09-03	09:58:26	11388	359.242		2015-09-03	10:24:44	12142	648.882
2015-09-03	09:58:27	11447	376.52		2015-09-03	10:24:45	11968	565.072
2015-09-03	09:58:28	11405	364.137		2015-09-03	10:24:46	12152	654.06
2015-09-03	10:13:30	11014	266.725		2015-09-03	10:39:48	12131	643.234
2015-09-03	10:13:31	11081	281.34		2015-09-03	10:39:49	12249	706.481
2015-09-03	10:13:32	11044	273.173		2015-09-03	10:39:50	12208	683.83
2015-09-03	10:13:33	11006	265.032		2015-09-03	10:39:51	12078	616.7
2015-09-03	10:13:34	10936	250.665		2015-09-03	10:39:52	12315	744.531
2015-09-03	10:13:35	10895	242.614		2015-09-03	10:39:53	12328	752.264
2015-09-03	10:13:36	10831	230.561		2015-09-03	10:39:54	12202	680.576
2015-09-03	10:13:37	10759	217.716		2015-09-03	10:39:55	12190	674.116
2015-09-03	10:13:38	10748	215.817		2015-09-03	10:39:56	12180	668.779
2015-09-03	10:13:39	10736	213.765		2015-09-03	10:39:57	12193	675.725
2015-09-03	10:28:41	11712	464.965		2015-09-03	10:54:59	12275	721.233
2015-09-03	10:28:42	11637	438.012		2015-09-03	10:55:00	12325	750.472
2015-09-03	10:28:43	11655	444.335		2015-09-03	10:55:01	12308	740.4
2015-09-03	10:28:44	11647	441.514		2015-09-03	10:55:02	12248	705.92
2015-09-03	10:28:45	11710	464.225		2015-09-03	10:55:03	12371	778.418
2015-09-03	10:28:46	11649	442.217		2015-09-03	10:55:04	12194	676.263
2015-09-03	10:28:47	11664	447.53		2015-09-03	10:55:05	12283	725.833
2015-09-03	10:28:48	11671	450.031		2015-09-03	10:55:06	12290	729.883
2015-09-03	10:28:49	11665	447.887		2015-09-03	10:55:07	12201	680.036
2015-09-03	10:28:50	11714	465.706		2015-09-03	10:55:08	12274	720.66
2015-09-03	10:43:52	11791	495.15		2015-09-03	11:10:10	12093	624.096
2015-09-03	10:43:53	11730	471.676		2015-09-03	11:10:11	12185	671.442
2015-09-03	10:43:54	11723	469.055		2015-09-03	11:10:12	12239	700.888
2015-09-03	10:43:55	11680	453.268		2015-09-03	11:10:13	12294	732.207
2015-09-03	10:43:56	11817	505.507		2015-09-03	11:10:14	12059	607.457
2015-09-03	10:43:57	11683	454.352		2015-09-03	11:10:15	12285	726.988
2015-09-03	10:43:58	11779	490.442		2015-09-03	11:10:16	12280	724.104
2015-09-03	10:43:59	11698	459.811		2015-09-03	11:10:17	12090	622.61
2015-09-03	10:44:00	11718	467.191		2015-09-03	11:10:18	12322	748.685
2015-09-03	10:44:01	11715	466.077		2015-09-03	11:10:19	12163	659.804
2015-09-03	10:59:03	11762	483.848		2015-09-03	11:25:21	12260	712.685
2015-09-03	10:59:04	11864	524.782		2015-09-03	11:25:22	12318	746.308
2015-09-03	10:59:05	11800	498.711		2015-09-03	11:25:23	12372	779.037
2015-09-03	10:59:06	11776	489.271		2015-09-03	11:25:24	12260	712.685
2015-09-03	10:59:07	11806	501.099		2015-09-03	11:25:25	12518	874.893
2015-09-03	10:59:08	11830	510.766		2015-09-03	11:25:26	12286	727.566
2015-09-03	10:59:09	11849	518.552		2015-09-03	11:25:27	12334	755.86
2015-09-03	10:59:10	11792	495.544		2015-09-03	11:25:28	12367	775.947
2015-09-03	10:59:11	11792	495.544		2015-09-03	11:25:29	12394	792.779
2015-09-03	10:59:12	11770	486.94		2015-09-03	11:25:30	12346	763.103
2015-09-03	11:14:14	11834	512.395		2015-09-03	11:40:32	12377	782.139
2015-09-03	11:14:15	11864	524.782		2015-09-03	11:40:33	12443	824.264
2015-09-03	11:14:16	11861	523.53		2015-09-03	11:40:34	12463	837.471
2015-09-03	11:14:17	11850	518.965		2015-09-03	11:40:35	12431	816.44
2015-09-03	11:14:18	11876	529.82		2015-09-03	11:40:36	12393	792.149
2015-09-03	11:14:19	11840	514.849		2015-09-03	11:40:37	12407	801.013
2015-09-03	11:14:20	11875	529.398		2015-09-03	11:40:38	12482	850.215
2015-09-03	11:14:21	11808	501.897		2015-09-03	11:40:39	12428	814.495
2015-09-03	11:14:22	11807	501.498		2015-09-03	11:40:40	12433	817.739
2015-09-03	11:14:23	11817	505.507		2015-09-03	11:40:41	12416	806.764
2015-09-03	11:29:25	11883	532.781		2015-09-03	11:55:43	12480	848.864
2015-09-03	11:29:26	11914	546.094		2015-09-03	11:55:44	12496	859.728
2015-09-03	11:29:27	11913	545.66		2015-09-03	11:55:45	12450	828.863
2015-09-03	11:29:28	11884	533.205		2015-09-03	11:55:46	12481	849.539
2015-09-03	11:29:29	11907	543.059		2015-09-03	11:55:47	12476	846.17
2015-09-03	11:29:30	11903	541.333		2015-09-03	11:55:48	12484	851.567
2015-09-03	11:29:31	11874	528.977		2015-09-03	11:55:49	12449	828.204
2015-09-03	11:29:32	11902	540.902		2015-09-03	11:55:50	12503	864.525
2015-09-03	11:29:33	11914	546.094		2015-09-03	11:55:51	12445	825.575
2015-09-03	11:29:34	11894	537.467		2015-09-03	11:55:52	12462	836.806
2015-09-03	11:44:36	11924	550.46		2015-09-03	12:10:54	12505	865.9
2015-09-03	11:44:37	11926	551.337		2015-09-03	12:10:55	12521	876.982
2015-09-03	11:44:38	11954	563.766		2015-09-03	12:10:56	12471	842.814
2015-09-03	11:44:39	11927	551.776		2015-09-03	12:10:57	12530	883.278
2015-09-03	11:44:40	11953	563.317		2015-09-03	12:10:58	12508	867.967
2015-09-03	11:44:41	11928	552.216		2015-09-03	12:10:59	12515	872.81
2015-09-03	11:44:42	11931	553.536		2015-09-03	12:11:00	12495	859.045
2015-09-03	11:44:43	11929	552.655		2015-09-03	12:11:01	12511	870.039
2015-09-03	11:44:44	11991	580.621		2015-09-03	12:11:02	12507	867.278
2015-09-03	11:44:45	11925	550.898		2015-09-03	12:11:03	12507	867.278
2015-09-03	11:59:47	11979	575.1		2015-09-03	12:26:05	12539	889.619
2015-09-03	11:59:48	11985	577.854		2015-09-03	12:26:06	12585	922.747
2015-09-03	11:59:49	11987	578.775		2015-09-03	12:26:07	12530	883.278
2015-09-03	11:59:50	12011	589.941		2015-09-03	12:26:08	12567	909.639
2015-09-03	11:59:51	11980	575.558		2015-09-03	12:26:09	12500	862.466
2015-09-03	11:59:52	11961	566.917		2015-09-03	12:26:10	12571	912.536
2015-09-03	11:59:53	12013	590.881		2015-09-03	12:26:11	12524	879.076
2015-09-03	11:59:54	11983	576.935		2015-09-03	12:26:12	12571	912.536
2015-09-03	11:59:55	11976	573.728		2015-09-03	12:26:13	12608	939.771
2015-09-03	11:59:56	11984	577.394		2015-09-03	12:26:14	12575	915.442
2015-09-03	12:14:58	11974	572.815		2015-09-03	12:41:16	12573	913.988
2015-09-03	12:14:59	12011	589.941		2015-09-03	12:41:17	12584	922.014
2015-09-03	12:15:00	12011	589.941		2015-09-03	12:41:18	12585	922.747
2015-09-03	12:15:01	12070	618.315		2015-09-03	12:41:19	12573	913.988
2015-09-03	12:15:02	12023	595.604		2015-09-03	12:41:20	12586	923.481
2015-09-03	12:15:03	12008	588.533		2015-09-03	12:41:21	12551	898.145
2015-09-03	12:15:04	12032	599.888		2015-09-03	12:41:22	12568	910.363
2015-09-03	12:15:05	12007	588.065		2015-09-03	12:41:23	12571	912.536
2015-09-03	12:15:06	12026	597.029		2015-09-03	12:41:24	12576	916.17
2015-09-03	12:15:07	12007	588.065		2015-09-03	12:41:25	12552	898.859
2015-09-03	12:30:09	12036	601.801		2015-09-03	12:56:27	12540	890.326
2015-09-03	12:30:10	11986	578.314		2015-09-03	12:56:28	12509	868.657
2015-09-03	12:30:11	12034	600.844		2015-09-03	12:56:29	12596	930.85
2015-09-03	12:30:12	11980	575.558		2015-09-03	12:56:30	12477	846.842
2015-09-03	12:30:13	12073	619.793		2015-09-03	12:56:31	12635	960.156
2015-09-03	12:30:14	12024	596.079		2015-09-03	12:56:32	12570	911.811
2015-09-03	12:30:15	12019	593.711		2015-09-03	12:56:33	12512	870.731
2015-09-03	12:30:16	12032	599.888		2015-09-03	12:56:34	12595	930.11
2015-09-03	12:30:17	12091	628.74		2015-09-03	12:56:35	12510	869.348
2015-09-03	12:30:18	12011	589.941		2015-09-03	12:56:36	12556	901.721
2015-09-03	12:45:20	12053	610.002		2015-09-03	13:11:38	12559	903.874
2015-09-03	12:45:21	12033	600.365		2015-09-03	13:11:39	12579	918.357
2015-09-03	12:45:22	12053	610.002		2015-09-03	13:11:40	12642	965.513
2015-09-03	12:45:23	12062	614.389		2015-09-03	13:11:41	12492	856.999
2015-09-03	12:45:24	12082	624.251		2015-09-03	13:11:42	12629	955.588
2015-09-03	12:45:25	12063	614.878		2015-09-03	13:11:43	12526	880.474
2015-09-03	12:45:26	12072	619.3		2015-09-03	13:11:44	12570	911.811
2015-09-03	12:45:27	12065	615.858		2015-09-03	13:11:45	12625	952.555
2015-09-03	12:45:28	12072	619.3		2015-09-03	13:11:46	12526	880.474
2015-09-03	12:45:29	12055	610.974		2015-09-03	13:11:47	12516	873.504
2015-09-03	13:00:31	12052	609.517		2015-09-03	13:26:49	12416	806.764
2015-09-03	13:00:32	12030	598.933		2015-09-03	13:26:50	12484	851.567
2015-09-03	13:00:33	12033	600.365		2015-09-03	13:26:51	12476	846.17
2015-09-03	13:00:34	12063	614.878		2015-09-03	13:26:52	12401	797.202
2015-09-03	13:00:35	12028	597.98		2015-09-03	13:26:53	12542	891.743
2015-09-03	13:00:36	12046	606.612		2015-09-03	13:26:54	12400	796.569
2015-09-03	13:00:37	12026	597.029		2015-09-03	13:26:55	12463	837.471
2015-09-03	13:00:38	12060	613.411		2015-09-03	13:26:56	12590	926.421
2015-09-03	13:00:39	12025	596.554		2015-09-03	13:26:57	12387	788.381
2015-09-03	13:00:40	12047	607.095		2015-09-03	13:26:58	12422	810.62
2015-09-03	13:15:42	12093	629.742		2015-09-03	13:42:00	12513	871.423
2015-09-03	13:15:43	12052	609.517		2015-09-03	13:42:01	12479	848.19
2015-09-03	13:15:44	12051	609.032		2015-09-03	13:42:02	12530	883.278
2015-09-03	13:15:45	12031	599.41		2015-09-03	13:42:03	12545	893.872
2015-09-03	13:15:46	12060	613.411		2015-09-03	13:42:04	12543	892.452
2015-09-03	13:15:47	12047	607.095		2015-09-03	13:42:05	12506	866.589
2015-09-03	13:15:48	12081	623.754		2015-09-03	13:42:06	12525	879.775
2015-09-03	13:15:49	11994	582.01		2015-09-03	13:42:07	12624	951.798
2015-09-03	13:15:50	12051	609.032		2015-09-03	13:42:08	12339	758.87
2015-09-03	13:15:51	12054	610.488		2015-09-03	13:42:09	12527	881.174
2015-09-03	13:30:53	11985	577.854		2015-09-03	13:57:11	12519	875.589
2015-09-03	13:30:54	12000	584.797		2015-09-03	13:57:12	12466	839.471
2015-09-03	13:30:55	12000	584.797		2015-09-03	13:57:13	12537	888.206
2015-09-03	13:30:56	12022	595.13		2015-09-03	13:57:14	12569	911.086
2015-09-03	13:30:57	12012	590.411		2015-09-03	13:57:15	12389	789.635
2015-09-03	13:30:58	12001	585.263		2015-09-03	13:57:16	12526	880.474
2015-09-03	13:30:59	12004	586.662		2015-09-03	13:57:17	12481	849.539
2015-09-03	13:31:00	12013	590.881		2015-09-03	13:57:18	12438	820.995
2015-09-03	13:31:01	12015	591.823		2015-09-03	13:57:19	12545	893.872
2015-09-03	13:31:02	11997	583.402		2015-09-03	13:57:20	12325	750.472
2015-09-03	13:46:04	12004	586.662		2015-09-03	14:12:22	12492	856.999
2015-09-03	13:46:05	11915	546.529		2015-09-03	14:12:23	12427	813.848
2015-09-03	13:46:06	12051	609.032		2015-09-03	14:12:24	12567	909.639
2015-09-03	13:46:07	12020	594.183		2015-09-03	14:12:25	12479	848.19
2015-09-03	13:46:08	12027	597.504		2015-09-03	14:12:26	12467	840.138
2015-09-03	13:46:09	11983	576.935		2015-09-03	14:12:27	12609	940.518
2015-09-03	13:46:10	12058	612.435		2015-09-03	14:12:28	12489	854.958
2015-09-03	13:46:11	12009	589.002		2015-09-03	14:12:29	12403	798.471
2015-09-03	13:46:12	12001	585.263		2015-09-03	14:12:30	12475	845.497
2015-09-03	13:46:13	11972	571.904		2015-09-03	14:12:31	12484	851.567
2015-09-03	14:01:15	12015	591.823		2015-09-03	14:27:33	12331	754.06
2015-09-03	14:01:16	11979	575.1		2015-09-03	14:27:34	12384	786.503
2015-09-03	14:01:17	11975	573.272		2015-09-03	14:27:35	12567	909.639
2015-09-03	14:01:18	11988	579.236		2015-09-03	14:27:36	12449	828.204
2015-09-03	14:01:19	11952	562.869		2015-09-03	14:27:37	12299	735.123
2015-09-03	14:01:20	12015	591.823		2015-09-03	14:27:38	12369	777.182
2015-09-03	14:01:21	11958	565.564		2015-09-03	14:27:39	12473	844.154
2015-09-03	14:01:22	11994	582.01		2015-09-03	14:27:40	12393	792.149
2015-09-03	14:01:23	11997	583.402		2015-09-03	14:27:41	12347	763.71
2015-09-03	14:01:24	11973	572.359		2015-09-03	14:27:42	12381	784.63
2015-09-03	14:16:26	11913	545.66		2015-09-03	14:42:44	12466	839.471
2015-09-03	14:16:27	11937	556.187		2015-09-03	14:42:45	12465	838.804
2015-09-03	14:16:28	11952	562.869		2015-09-03	14:42:46	12301	736.292
2015-09-03	14:16:29	11938	556.63		2015-09-03	14:42:47	12297	733.955
2015-09-03	14:16:30	11907	543.059		2015-09-03	14:42:48	12345	762.497
2015-09-03	14:16:31	11913	545.66		2015-09-03	14:42:49	12340	759.473
2015-09-03	14:16:32	11851	519.378		2015-09-03	14:42:50	12388	789.008
2015-09-03	14:16:33	11901	540.471		2015-09-03	14:42:51	12291	730.463
2015-09-03	14:16:34	11908	543.492		2015-09-03	14:42:52	12540	890.326
2015-09-03	14:16:35	11915	546.529		2015-09-03	14:42:53	12399	795.936
2015-09-03	14:31:37	11879	531.087		2015-09-03	14:57:55	12434	818.389
2015-09-03	14:31:38	11872	528.135		2015-09-03	14:57:56	12274	720.66
2015-09-03	14:31:39	11910	544.358		2015-09-03	14:57:57	12264	714.954
2015-09-03	14:31:40	11910	544.358		2015-09-03	14:57:58	12321	748.09
2015-09-03	14:31:41	11976	573.728		2015-09-03	14:57:59	12403	798.471
2015-09-03	14:31:42	11837	513.621		2015-09-03	14:58:00	12286	727.566
2015-09-03	14:31:43	11905	542.195		2015-09-03	14:58:01	12274	720.66
2015-09-03	14:31:44	11931	553.536		2015-09-03	14:58:02	12491	856.318
2015-09-03	14:31:45	11904	541.764		2015-09-03	14:58:03	12178	667.717
2015-09-03	14:31:46	11866	525.618		2015-09-03	14:58:04	12281	724.68
2015-09-03	14:46:48	11791	495.15		2015-09-03	15:13:06	12285	726.988
2015-09-03	14:46:49	11799	498.314		2015-09-03	15:13:07	12297	733.955
2015-09-03	14:46:50	11803	499.903		2015-09-03	15:13:08	12228	694.787
2015-09-03	14:46:51	11805	500.7		2015-09-03	15:13:09	12230	695.892
2015-09-03	14:46:52	11816	505.104		2015-09-03	15:13:10	12368	776.564
2015-09-03	14:46:53	11832	511.58		2015-09-03	15:13:11	12127	641.192
2015-09-03	14:46:54	11800	498.711		2015-09-03	15:13:12	12266	716.092
2015-09-03	14:46:55	11779	490.442		2015-09-03	15:13:13	12242	702.561
2015-09-03	14:46:56	11866	525.618		2015-09-03	15:13:14	12247	705.359
2015-09-03	14:46:57	11782	491.614		2015-09-03	15:13:15	12183	670.376
2015-09-03	15:01:59	11722	468.681		2015-09-03	15:28:17	12254	709.294
2015-09-03	15:02:00	11773	488.104		2015-09-03	15:28:18	12127	641.192
2015-09-03	15:02:01	11697	459.445		2015-09-03	15:28:19	12123	639.157
2015-09-03	15:02:02	11791	495.15		2015-09-03	15:28:20	12185	671.442
2015-09-03	15:02:03	11653	443.628		2015-09-03	15:28:21	12158	657.187
2015-09-03	15:02:04	11760	483.078		2015-09-03	15:28:22	12172	664.54
2015-09-03	15:02:05	11747	478.104		2015-09-03	15:28:23	12197	677.877
2015-09-03	15:02:06	11764	484.619		2015-09-03	15:28:24	12111	633.089
2015-09-03	15:02:07	11748	478.485		2015-09-03	15:28:25	12112	633.593
2015-09-03	15:02:08	11725	469.802		2015-09-03	15:28:26	12141	648.366
2015-09-03	15:17:10	11697	459.445		2015-09-03	15:43:28	12259	712.119
2015-09-03	15:17:11	11600	425.297		2015-09-03	15:43:29	11877	525.644
2015-09-03	15:17:12	11718	467.191		2015-09-03	15:43:30	12140	647.851
2015-09-03	15:17:13	11653	443.628		2015-09-03	15:43:31	12014	586.114
2015-09-03	15:17:14	11586	420.583		2015-09-03	15:43:32	12198	678.416
2015-09-03	15:17:15	11676	451.827		2015-09-03	15:43:33	12175	666.127
2015-09-03	15:17:16	11715	466.077		2015-09-03	15:43:34	12033	595.032
2015-09-03	15:17:17	11657	445.043		2015-09-03	15:43:35	12040	598.352
2015-09-03	15:17:18	11673	450.749		2015-09-03	15:43:36	12101	628.077
2015-09-03	15:17:19	11599	424.959		2015-09-03	15:43:37	11972	566.871
2015-09-03	15:32:21	11583	419.579		2015-09-03	15:58:39	12049	602.648
2015-09-03	15:32:22	11728	470.926		2015-09-03	15:58:40	11987	573.67
2015-09-03	15:32:23	11674	451.108		2015-09-03	15:58:41	11986	573.214
2015-09-03	15:32:24	11639	438.71		2015-09-03	15:58:42	11969	565.521
2015-09-03	15:32:25	11651	442.922		2015-09-03	15:58:43	12034	595.506
2015-09-03	15:32:26	11541	405.781		2015-09-03	15:58:44	12137	646.308
2015-09-03	15:32:27	11576	417.247		2015-09-03	15:58:45	11958	560.598
2015-09-03	15:32:28	11687	455.801		2015-09-03	15:58:46	11964	563.278
2015-09-03	15:32:29	11630	435.578		2015-09-03	15:58:47	11928	547.389
2015-09-03	15:32:30	11634	436.967		2015-09-03	15:58:48	11913	540.902
2015-09-03	15:47:32	11549	408.373		2015-09-03	16:13:50	11821	502.761
2015-09-03	15:47:33	11501	393.061		2015-09-03	16:13:51	11809	497.988
2015-09-03	15:47:34	11599	424.959		2015-09-03	16:13:52	11824	503.961
2015-09-03	15:47:35	11585	420.248		2015-09-03	16:13:53	11901	535.767
2015-09-03	15:47:36	11512	396.519		2015-09-03	16:13:54	11995	577.329
2015-09-03	15:47:37	11616	430.75		2015-09-03	16:13:55	11831	506.773
2015-09-03	15:47:38	11530	402.242		2015-09-03	16:13:56	11975	568.224
2015-09-03	15:47:39	11512	396.519		2015-09-03	16:13:57	11855	516.533
2015-09-03	15:47:40	11620	432.124		2015-09-03	16:13:58	11896	533.642
2015-09-03	15:47:41	11428	370.867		2015-09-03	16:13:59	11875	524.809
2015-09-03	16:02:43	11624	433.502		2015-09-03	16:29:01	11849	514.075
2015-09-03	16:02:44	11456	379.227		2015-09-03	16:29:02	11658	441.668
2015-09-03	16:02:45	11456	379.227		2015-09-03	16:29:03	11915	541.762
2015-09-03	16:02:46	11413	366.464		2015-09-03	16:29:04	11717	462.873
2015-09-03	16:02:47	11431	371.754		2015-09-03	16:29:05	11867	521.483
2015-09-03	16:02:48	11477	385.621		2015-09-03	16:29:06	11771	483.173
2015-09-03	16:02:49	11390	359.814		2015-09-03	16:29:07	11770	482.789
2015-09-03	16:02:50	11409	365.299		2015-09-03	16:29:08	11825	504.362
2015-09-03	16:02:51	11455	378.926		2015-09-03	16:29:09	11746	473.666
2015-09-03	16:02:52	11487	388.704		2015-09-03	16:29:10	11816	500.767
2015-09-03	16:17:54	11354	349.647		2015-09-03	16:44:12	11638	434.703
2015-09-03	16:17:55	11267	326.247		2015-09-03	16:44:13	11663	443.427
2015-09-03	16:17:56	11448	376.82		2015-09-03	16:44:14	11543	403.088
2015-09-03	16:17:57	11340	345.771		2015-09-03	16:44:15	11704	458.115
2015-09-03	16:17:58	11356	350.204		2015-09-03	16:44:16	11577	414.13
2015-09-03	16:17:59	11382	357.53		2015-09-03	16:44:17	11747	474.043
2015-09-03	16:18:00	11344	346.874		2015-09-03	16:44:18	11632	432.635
2015-09-03	16:18:01	11238	318.801		2015-09-03	16:44:19	11660	442.371
2015-09-03	16:18:02	11446	376.22		2015-09-03	16:44:20	11697	455.574
2015-09-03	16:18:03	11325	341.667		2015-09-03	16:44:21	11598	421.1
2015-09-03	16:33:05	11010	265.877		2015-09-03	16:59:23	11523	396.731
2015-09-03	16:33:06	11186	305.871		2015-09-03	16:59:24	11444	372.586
2015-09-03	16:33:07	11089	283.138		2015-09-03	16:59:25	11367	350.467
2015-09-03	16:33:08	11165	300.8		2015-09-03	16:59:26	11541	402.448
2015-09-03	16:33:09	11194	307.826		2015-09-03	16:59:27	11512	393.278
2015-09-03	16:33:10	11142	295.341		2015-09-03	16:59:28	11507	391.718
2015-09-03	16:33:11	11041	272.521		2015-09-03	16:59:29	11434	369.637
2015-09-03	16:33:12	11111	288.141		2015-09-03	16:59:30	11432	369.05
2015-09-03	16:33:13	11156	298.652		2015-09-03	16:59:31	11543	403.088
2015-09-03	16:33:14	11164	300.56		2015-09-03	16:59:32	11440	371.404
2015-09-03	16:48:16	11087	282.687		2015-09-03	17:14:34	11411	362.941
2015-09-03	16:48:17	11050	274.481		2015-09-03	17:14:35	11225	313.063
2015-09-03	16:48:18	11105	286.768		2015-09-03	17:14:36	11351	346.039
2015-09-03	16:48:19	11125	291.371		2015-09-03	17:14:37	11187	303.749
2015-09-03	16:48:20	10974	258.365		2015-09-03	17:14:38	11355	347.141
2015-09-03	16:48:21	11148	296.756		2015-09-03	17:14:39	11326	339.231
2015-09-03	16:48:22	10947	252.87		2015-09-03	17:14:40	11244	317.826
2015-09-03	16:48:23	11065	277.779		2015-09-03	17:14:41	11231	314.559
2015-09-03	16:48:24	11045	273.391		2015-09-03	17:14:42	11337	342.21
2015-09-03	16:48:25	11124	291.139		2015-09-03	17:14:43	11232	314.809
2015-09-03	17:03:27	10959	255.297		2015-09-03	17:29:45	9757	97.4766
2015-09-03	17:03:28	10982	260.016		2015-09-03	17:29:46	9659	90.1721
2015-09-03	17:03:29	10875	238.782		2015-09-03	17:29:47	9721	94.727
2015-09-03	17:03:30	10856	235.197		2015-09-03	17:29:48	9711	93.9771
2015-09-03	17:03:31	10946	252.669		2015-09-03	17:29:49	9689	92.3481
2015-09-03	17:03:32	10833	230.929		2015-09-03	17:29:50	9672	91.1086
2015-09-03	17:03:33	10942	251.865		2015-09-03	17:29:51	9703	93.3814
2015-09-03	17:03:34	10842	232.589		2015-09-03	17:29:52	9700	93.159
2015-09-03	17:03:35	10983	260.223		2015-09-03	17:29:53	9681	91.7627
2015-09-03	17:03:36	10847	233.517		2015-09-03	17:29:54	9684	91.9818
2015-09-03	17:18:38	10772	219.981		2015-09-03	17:44:56	10376	159.43
2015-09-03	17:18:39	10728	212.408		2015-09-03	17:44:57	10437	167.35
2015-09-03	17:18:40	10674	203.469		2015-09-03	17:44:58	10539	181.482
2015-09-03	17:18:41	10725	211.901		2015-09-03	17:44:59	10400	162.5
2015-09-03	17:18:42	10676	203.793		2015-09-03	17:45:00	10432	166.686
2015-09-03	17:18:43	10727	212.239		2015-09-03	17:45:01	10414	164.319
2015-09-03	17:18:44	10682	204.769		2015-09-03	17:45:02	10373	159.05
2015-09-03	17:18:45	10699	207.56		2015-09-03	17:45:03	10379	159.81
2015-09-03	17:18:46	10697	207.23		2015-09-03	17:45:04	10392	161.47
2015-09-03	17:18:47	10708	209.052		2015-09-03	17:45:05	10270	146.548
2015-09-03	17:33:49	10408	164.634		2015-09-03	18:00:07	8702	42.1435
2015-09-03	17:33:50	10531	181.573		2015-09-03	18:00:08	8708	42.3449
2015-09-03	17:33:51	10430	167.544		2015-09-03	18:00:09	8719	42.7168
2015-09-03	17:33:52	10463	172.004		2015-09-03	18:00:10	8715	42.5812
2015-09-03	17:33:53	10500	177.147		2015-09-03	18:00:11	8670	41.0851
2015-09-03	17:33:54	10420	166.215		2015-09-03	18:00:12	8732	43.1605
2015-09-03	17:33:55	10551	184.488		2015-09-03	18:00:13	8682	41.4789
2015-09-03	17:33:56	10481	174.487		2015-09-03	18:00:14	8725	42.921
2015-09-03	17:33:57	10432	167.811		2015-09-03	18:00:15	8703	42.177
2015-09-03	17:33:58	10457	171.184		2015-09-03	18:00:16	8693	41.8431
2015-09-03	17:49:00	8722	43.0064		2015-09-03	18:15:18	8936	50.7579
2015-09-03	17:49:01	8742	43.6967		2015-09-03	18:15:19	8952	51.4075
2015-09-03	17:49:02	8719	42.9038		2015-09-03	18:15:20	8959	51.6943
2015-09-03	17:49:03	8784	45.1827		2015-09-03	18:15:21	8945	51.1223
2015-09-03	17:49:04	8723	43.0407		2015-09-03	18:15:22	8968	52.0654
2015-09-03	17:49:05	8720	42.938		2015-09-03	18:15:23	8944	51.0817
2015-09-03	17:49:06	8773	44.7887		2015-09-03	18:15:24	8953	51.4484
2015-09-03	17:49:07	8729	43.2468		2015-09-03	18:15:25	8949	51.2851
2015-09-03	17:49:08	8770	44.6818		2015-09-03	18:15:26	8963	51.8589
2015-09-03	17:49:09	8741	43.6619		2015-09-03	18:15:27	8956	51.5712
2015-09-03	18:04:11	8261	29.7939		2015-09-03	18:30:29	8985	52.7737
2015-09-03	18:04:12	8228	29.0213		2015-09-03	18:30:30	8960	51.7354
2015-09-03	18:04:13	8262	29.8177		2015-09-03	18:30:31	8985	52.7737
2015-09-03	18:04:14	8229	29.0444		2015-09-03	18:30:32	8956	51.5712
2015-09-03	18:04:15	8260	29.7702		2015-09-03	18:30:33	8980	52.5644
2015-09-03	18:04:16	8219	28.8141		2015-09-03	18:30:34	8967	52.0241
2015-09-03	18:04:17	8271	30.0321		2015-09-03	18:30:35	8980	52.5644
2015-09-03	18:04:18	8215	28.7225		2015-09-03	18:30:36	8962	51.8177
2015-09-03	18:04:19	8255	29.652		2015-09-03	18:30:37	8974	52.3143
2015-09-03	18:04:20	8256	29.6756		2015-09-03	18:30:38	8963	51.8589
2015-09-03	18:19:22	8480	35.4694		2015-09-03	18:45:40	8634	39.9262
2015-09-03	18:19:23	8501	36.0675		2015-09-03	18:45:41	8609	39.1407
2015-09-03	18:19:24	8490	35.753		2015-09-03	18:45:42	8628	39.7362
2015-09-03	18:19:25	8481	35.4977		2015-09-03	18:45:43	8611	39.2029
2015-09-03	18:19:26	8498	35.9814		2015-09-03	18:45:44	8627	39.7047
2015-09-03	18:19:27	8480	35.4694		2015-09-03	18:45:45	8624	39.6101
2015-09-03	18:19:28	8486	35.6393		2015-09-03	18:45:46	8624	39.6101
2015-09-03	18:19:29	8487	35.6677		2015-09-03	18:45:47	8626	39.6731
2015-09-03	18:19:30	8492	35.8099		2015-09-03	18:45:48	8602	38.9235
2015-09-03	18:19:31	8482	35.526		2015-09-03	18:45:49	8622	39.5472
2015-09-03	18:34:33	8433	34.1667		2015-09-03	19:00:51	8059	25.28
2015-09-03	18:34:34	8437	34.2756		2015-09-03	19:00:52	8062	25.3403
2015-09-03	18:34:35	8439	34.3303		2015-09-03	19:00:53	8057	25.2398
2015-09-03	18:34:36	8431	34.1123		2015-09-03	19:00:54	8052	25.1397
2015-09-03	18:34:37	8444	34.4672		2015-09-03	19:00:55	8059	25.28
2015-09-03	18:34:38	8421	33.8418		2015-09-03	19:00:56	8051	25.1197
2015-09-03	18:34:39	8439	34.3303		2015-09-03	19:00:57	8059	25.28
2015-09-03	18:34:40	8426	33.9768		2015-09-03	19:00:58	8039	24.8813
2015-09-03	18:34:41	8435	34.2211		2015-09-03	19:00:59	8041	24.9209
2015-09-03	18:34:42	8434	34.1939		2015-09-03	19:01:00	8062	25.3403
2015-09-03	18:49:44	7989	23.9925		2015-09-03	19:16:02	7088	11.6843
2015-09-03	18:49:45	7999	24.1843		2015-09-03	19:16:03	7137	12.1483
2015-09-03	18:49:46	7988	23.9734		2015-09-03	19:16:04	7094	11.7401
2015-09-03	18:49:47	7994	24.0882		2015-09-03	19:16:05	7103	11.8244
2015-09-03	18:49:48	7990	24.0116		2015-09-03	19:16:06	7102	11.815
2015-09-03	18:49:49	7985	23.9162		2015-09-03	19:16:07	7090	11.7029
2015-09-03	18:49:50	7988	23.9734		2015-09-03	19:16:08	7096	11.7588
2015-09-03	18:49:51	7985	23.9162		2015-09-03	19:16:09	7095	11.7495
2015-09-03	18:49:52	7984	23.8972		2015-09-03	19:16:10	7095	11.7495
2015-09-03	18:49:53	7984	23.8972		2015-09-03	19:16:11	7094	11.7401
2015-09-03	19:04:55	7350	14.4252		2015-09-03	19:31:13	5333	2.89603
2015-09-03	19:04:56	7346	14.3793		2015-09-03	19:31:14	5326	2.87996
2015-09-03	19:04:57	7345	14.3679		2015-09-03	19:31:15	5335	2.90064
2015-09-03	19:04:58	7345	14.3679		2015-09-03	19:31:16	5312	2.84809
2015-09-03	19:04:59	7346	14.3793		2015-09-03	19:31:17	5319	2.86398
2015-09-03	19:05:00	7343	14.345		2015-09-03	19:31:18	5327	2.88225
2015-09-03	19:05:01	7347	14.3908		2015-09-03	19:31:19	5308	2.83905
2015-09-03	19:05:02	7344	14.3564		2015-09-03	19:31:20	5307	2.8368
2015-09-03	19:05:03	7343	14.345		2015-09-03	19:31:21	5327	2.88225
2015-09-03	19:05:04	7352	14.4482		2015-09-03	19:31:22	5287	2.79206
2015-09-03	19:20:06	6272	6.11461		2015-09-03	19:46:24	2432	0.288684
2015-09-03	19:20:07	6267	6.09032		2015-09-03	19:46:25	2407	0.283004
2015-09-03	19:20:08	6270	6.10488		2015-09-03	19:46:26	2411	0.283905
2015-09-03	19:20:09	6274	6.12435		2015-09-03	19:46:27	2410	0.28368
2015-09-03	19:20:10	6262	6.06612		2015-09-03	19:46:28	2401	0.281658
2015-09-03	19:20:11	6271	6.10974		2015-09-03	19:46:29	2388	0.278763
2015-09-03	19:20:12	6260	6.05647		2015-09-03	19:46:30	2394	0.280095
2015-09-03	19:20:13	6264	6.07579		2015-09-03	19:46:31	2391	0.279428
2015-09-03	19:20:14	6257	6.04202		2015-09-03	19:46:32	2364	0.273495
2015-09-03	19:20:15	6258	6.04683		2015-09-03	19:46:33	2404	0.28233
2015-09-03	19:35:17	4223	1.19636		2015-09-03	20:01:35	53	0.0435741
2015-09-03	19:35:18	4217	1.19066		2015-09-03	20:01:36	53	0.0435741
2015-09-03	19:35:19	4212	1.18593		2015-09-03	20:01:37	53	0.0435741
2015-09-03	19:35:20	4214	1.18782		2015-09-03	20:01:38	53	0.0435741
2015-09-03	19:35:21	4214	1.18782		2015-09-03	20:01:39	53	0.0435741
2015-09-03	19:35:22	4201	1.17559		2015-09-03	20:01:40	53	0.0435741
2015-09-03	19:35:23	4212	1.18593		2015-09-03	20:01:41	53	0.0435741
2015-09-03	19:35:24	4197	1.17185		2015-09-03	20:01:42	53	0.0435741
2015-09-03	19:35:25	4207	1.18122		2015-09-03	20:01:43	53	0.0435741
2015-09-03	19:35:26	4198	1.17278		2015-09-03	20:01:44	53	0.0435741
2015-09-03	19:50:28	739	0.0746724		2015-09-03	20:16:46	54	0.0436087
2015-09-03	19:50:29	782	0.0772731		2015-09-03	20:16:47	53	0.0435741
2015-09-03	19:50:30	762	0.0760524		2015-09-03	20:16:48	53	0.0435741
2015-09-03	19:50:31	771	0.0765993		2015-09-03	20:16:49	53	0.0435741
2015-09-03	19:50:32	761	0.0759919		2015-09-03	20:16:50	54	0.0436087
2015-09-03	19:50:33	757	0.0757502		2015-09-03	20:16:51	54	0.0436087
2015-09-03	19:50:34	755	0.0756297		2015-09-03	20:16:52	53	0.0435741
2015-09-03	19:50:35	745	0.0750299		2015-09-03	20:16:53	53	0.0435741
2015-09-03	19:50:36	741	0.0747914		2015-09-03	20:16:54	53	0.0435741
2015-09-03	19:50:37	740	0.0747318		2015-09-03	20:16:55	54	0.0436087
2015-09-03	20:05:39	54	0.0432812		2015-09-03	20:31:57	54	0.0436087
2015-09-03	20:05:40	54	0.0432812		2015-09-03	20:31:58	53	0.0435741
2015-09-03	20:05:41	54	0.0432812		2015-09-03	20:31:59	54	0.0436087
2015-09-03	20:05:42	53	0.0432468		2015-09-03	20:32:00	53	0.0435741
2015-09-03	20:05:43	54	0.0432812		2015-09-03	20:32:01	53	0.0435741
2015-09-03	20:05:44	54	0.0432812		2015-09-03	20:32:02	53	0.0435741
2015-09-03	20:05:45	54	0.0432812		2015-09-03	20:32:03	53	0.0435741
2015-09-03	20:05:46	54	0.0432812		2015-09-03	20:32:04	53	0.0435741
2015-09-03	20:05:47	54	0.0432812		2015-09-03	20:32:05	53	0.0435741
2015-09-03	20:05:48	54	0.0432812		2015-09-03	20:32:06	54	0.0436087
2015-09-03	20:20:50	54	0.0432812		2015-09-03	20:47:08	53	0.0435741
2015-09-03	20:20:51	54	0.0432812		2015-09-03	20:47:09	54	0.0436087
2015-09-03	20:20:52	54	0.0432812		2015-09-03	20:47:10	54	0.0436087
2015-09-03	20:20:53	54	0.0432812		2015-09-03	20:47:11	53	0.0435741
2015-09-03	20:20:54	54	0.0432812		2015-09-03	20:47:12	53	0.0435741
2015-09-03	20:20:55	54	0.0432812		2015-09-03	20:47:13	54	0.0436087
2015-09-03	20:20:56	54	0.0432812		2015-09-03	20:47:14	53	0.0435741
2015-09-03	20:20:57	54	0.0432812		2015-09-03	20:47:15	54	0.0436087
2015-09-03	20:20:58	54	0.0432812		2015-09-03	20:47:16	53	0.0435741
2015-09-03	20:20:59	54	0.0432812		2015-09-03	20:47:17	53	0.0435741
2015-09-03	20:36:01	53	0.0432468		2015-09-03	21:02:19	53	0.0435741
2015-09-03	20:36:02	54	0.0432812		2015-09-03	21:02:20	53	0.0435741
2015-09-03	20:36:03	53	0.0432468		2015-09-03	21:02:21	53	0.0435741
2015-09-03	20:36:04	53	0.0432468		2015-09-03	21:02:22	53	0.0435741
2015-09-03	20:36:05	54	0.0432812		2015-09-03	21:02:23	53	0.0435741
2015-09-03	20:36:06	54	0.0432812		2015-09-03	21:02:24	53	0.0435741
2015-09-03	20:36:07	54	0.0432812		2015-09-03	21:02:25	54	0.0436087
2015-09-03	20:36:08	54	0.0432812		2015-09-03	21:02:26	54	0.0436087
2015-09-03	20:36:09	54	0.0432812		2015-09-03	21:02:27	54	0.0436087
2015-09-03	20:36:10	54	0.0432812		2015-09-03	21:02:28	53	0.0435741
2015-09-03	20:51:12	54	0.0432812		2015-09-03	21:17:30	53	0.0435741
2015-09-03	20:51:13	54	0.0432812		2015-09-03	21:17:31	53	0.0435741
2015-09-03	20:51:14	53	0.0432468		2015-09-03	21:17:32	54	0.0436087
2015-09-03	20:51:15	54	0.0432812		2015-09-03	21:17:33	53	0.0435741
2015-09-03	20:51:16	54	0.0432812		2015-09-03	21:17:34	54	0.0436087
2015-09-03	20:51:17	54	0.0432812		2015-09-03	21:17:35	53	0.0435741
2015-09-03	20:51:18	54	0.0432812		2015-09-03	21:17:36	54	0.0436087
2015-09-03	20:51:19	54	0.0432812		2015-09-03	21:17:37	54	0.0436087
2015-09-03	20:51:20	54	0.0432812		2015-09-03	21:17:38	53	0.0435741
2015-09-03	20:51:21	54	0.0432812		2015-09-03	21:17:39	53	0.0435741
2015-09-03	21:06:23	53	0.0432468		2015-09-03	21:32:41	53	0.0435741
2015-09-03	21:06:24	54	0.0432812		2015-09-03	21:32:42	53	0.0435741
2015-09-03	21:06:25	54	0.0432812		2015-09-03	21:32:43	53	0.0435741
2015-09-03	21:06:26	54	0.0432812		2015-09-03	21:32:44	53	0.0435741
2015-09-03	21:06:27	54	0.0432812		2015-09-03	21:32:45	54	0.0436087
2015-09-03	21:06:28	54	0.0432812		2015-09-03	21:32:46	54	0.0436087
2015-09-03	21:06:29	54	0.0432812		2015-09-03	21:32:47	53	0.0435741
2015-09-03	21:06:30	54	0.0432812		2015-09-03	21:32:48	53	0.0435741
2015-09-03	21:06:31	54	0.0432812		2015-09-03	21:32:49	53	0.0435741
2015-09-03	21:06:32	54	0.0432812		2015-09-03	21:32:50	53	0.0435741
2015-09-03	21:21:34	54	0.0432812		2015-09-03	21:47:52	53	0.0435741
2015-09-03	21:21:35	54	0.0432812		2015-09-03	21:47:53	53	0.0435741
2015-09-03	21:21:36	54	0.0432812		2015-09-03	21:47:54	53	0.0435741
2015-09-03	21:21:37	54	0.0432812		2015-09-03	21:47:55	54	0.0436087
2015-09-03	21:21:38	53	0.0432468		2015-09-03	21:47:56	54	0.0436087
2015-09-03	21:21:39	54	0.0432812		2015-09-03	21:47:57	54	0.0436087
2015-09-03	21:21:40	54	0.0432812		2015-09-03	21:47:58	54	0.0436087
2015-09-03	21:21:41	54	0.0432812		2015-09-03	21:47:59	53	0.0435741
2015-09-03	21:21:42	54	0.0432812		2015-09-03	21:48:00	53	0.0435741
2015-09-03	21:21:43	54	0.0432812		2015-09-03	21:48:01	53	0.0435741
2015-09-03	21:36:45	53	0.0432468		2015-09-03	22:03:03	53	0.0435741
2015-09-03	21:36:46	54	0.0432812		2015-09-03	22:03:04	53	0.0435741
2015-09-03	21:36:47	54	0.0432812		2015-09-03	22:03:05	53	0.0435741
2015-09-03	21:36:48	54	0.0432812		2015-09-03	22:03:06	53	0.0435741
2015-09-03	21:36:49	54	0.0432812		2015-09-03	22:03:07	54	0.0436087
2015-09-03	21:36:50	53	0.0432468		2015-09-03	22:03:08	54	0.0436087
2015-09-03	21:36:51	54	0.0432812		2015-09-03	22:03:09	53	0.0435741
2015-09-03	21:36:52	54	0.0432812		2015-09-03	22:03:10	54	0.0436087
2015-09-03	21:36:53	54	0.0432812		2015-09-03	22:03:11	53	0.0435741
2015-09-03	21:36:54	54	0.0432812		2015-09-03	22:03:12	53	0.0435741
2015-09-03	21:51:56	54	0.0432812		2015-09-03	22:18:14	53	0.0435741
2015-09-03	21:51:57	54	0.0432812		2015-09-03	22:18:15	53	0.0435741
2015-09-03	21:51:58	54	0.0432812		2015-09-03	22:18:16	53	0.0435741
2015-09-03	21:51:59	54	0.0432812		2015-09-03	22:18:17	54	0.0436087
2015-09-03	21:52:00	53	0.0432468		2015-09-03	22:18:18	53	0.0435741
2015-09-03	21:52:01	54	0.0432812		2015-09-03	22:18:19	54	0.0436087
2015-09-03	21:52:02	54	0.0432812		2015-09-03	22:18:20	53	0.0435741
2015-09-03	21:52:03	54	0.0432812		2015-09-03	22:18:21	53	0.0435741
2015-09-03	21:52:04	54	0.0432812		2015-09-03	22:18:22	53	0.0435741
2015-09-03	21:52:05	54	0.0432812		2015-09-03	22:18:23	53	0.0435741
2015-09-03	22:07:07	54	0.0432812		2015-09-03	22:33:25	53	0.0435741
2015-09-03	22:07:08	54	0.0432812		2015-09-03	22:33:26	53	0.0435741
2015-09-03	22:07:09	54	0.0432812		2015-09-03	22:33:27	53	0.0435741
2015-09-03	22:07:10	54	0.0432812		2015-09-03	22:33:28	54	0.0436087
2015-09-03	22:07:11	53	0.0432468		2015-09-03	22:33:29	53	0.0435741
2015-09-03	22:07:12	54	0.0432812		2015-09-03	22:33:30	54	0.0436087
2015-09-03	22:07:13	54	0.0432812		2015-09-03	22:33:31	54	0.0436087
2015-09-03	22:07:14	54	0.0432812		2015-09-03	22:33:32	53	0.0435741
2015-09-03	22:07:15	54	0.0432812		2015-09-03	22:33:33	54	0.0436087
2015-09-03	22:07:16	54	0.0432812		2015-09-03	22:33:34	53	0.0435741
2015-09-03	22:22:18	54	0.0432812		2015-09-03	22:48:36	53	0.0435741
2015-09-03	22:22:19	54	0.0432812		2015-09-03	22:48:37	53	0.0435741
2015-09-03	22:22:20	54	0.0432812		2015-09-03	22:48:38	53	0.0435741
2015-09-03	22:22:21	54	0.0432812		2015-09-03	22:48:39	53	0.0435741
2015-09-03	22:22:22	54	0.0432812		2015-09-03	22:48:40	54	0.0436087
2015-09-03	22:22:23	54	0.0432812		2015-09-03	22:48:41	53	0.0435741
2015-09-03	22:22:24	54	0.0432812		2015-09-03	22:48:42	53	0.0435741
2015-09-03	22:22:25	54	0.0432812		2015-09-03	22:48:43	54	0.0436087
2015-09-03	22:22:26	54	0.0432812		2015-09-03	22:48:44	54	0.0436087
2015-09-03	22:22:27	54	0.0432812		2015-09-03	22:48:45	54	0.0436087
2015-09-03	22:37:29	54	0.0432812		2015-09-03	23:03:47	53	0.0435741
2015-09-03	22:37:30	54	0.0432812		2015-09-03	23:03:48	53	0.0435741
2015-09-03	22:37:31	54	0.0432812		2015-09-03	23:03:49	53	0.0435741
2015-09-03	22:37:32	53	0.0432468		2015-09-03	23:03:50	53	0.0435741
2015-09-03	22:37:33	54	0.0432812		2015-09-03	23:03:51	53	0.0435741
2015-09-03	22:37:34	54	0.0432812		2015-09-03	23:03:52	53	0.0435741
2015-09-03	22:37:35	54	0.0432812		2015-09-03	23:03:53	53	0.0435741
2015-09-03	22:37:36	54	0.0432812		2015-09-03	23:03:54	53	0.0435741
2015-09-03	22:37:37	54	0.0432812		2015-09-03	23:03:55	54	0.0436087
2015-09-03	22:37:38	54	0.0432812		2015-09-03	23:03:56	53	0.0435741
2015-09-03	22:52:40	54	0.0432812		2015-09-03	23:18:58	53	0.0435741
2015-09-03	22:52:41	54	0.0432812		2015-09-03	23:18:59	53	0.0435741
2015-09-03	22:52:42	54	0.0432812		2015-09-03	23:19:00	53	0.0435741
2015-09-03	22:52:43	53	0.0432468		2015-09-03	23:19:01	53	0.0435741
2015-09-03	22:52:44	54	0.0432812		2015-09-03	23:19:02	53	0.0435741
2015-09-03	22:52:45	54	0.0432812		2015-09-03	23:19:03	54	0.0436087
2015-09-03	22:52:46	54	0.0432812		2015-09-03	23:19:04	53	0.0435741
2015-09-03	22:52:47	54	0.0432812		2015-09-03	23:19:05	53	0.0435741
2015-09-03	22:52:48	54	0.0432812		2015-09-03	23:19:06	53	0.0435741
2015-09-03	22:52:49	54	0.0432812		2015-09-03	23:19:07	53	0.0435741
2015-09-03	23:07:51	53	0.0432468		2015-09-03	23:34:09	53	0.0435741
2015-09-03	23:07:52	54	0.0432812		2015-09-03	23:34:10	53	0.0435741
2015-09-03	23:07:53	54	0.0432812		2015-09-03	23:34:11	53	0.0435741
2015-09-03	23:07:54	53	0.0432468		2015-09-03	23:34:12	53	0.0435741
2015-09-03	23:07:55	54	0.0432812		2015-09-03	23:34:13	53	0.0435741
2015-09-03	23:07:56	54	0.0432812		2015-09-03	23:34:14	53	0.0435741
2015-09-03	23:07:57	54	0.0432812		2015-09-03	23:34:15	53	0.0435741
2015-09-03	23:07:58	54	0.0432812		2015-09-03	23:34:16	53	0.0435741
2015-09-03	23:07:59	54	0.0432812		2015-09-03	23:34:17	53	0.0435741
2015-09-03	23:08:00	54	0.0432812		2015-09-03	23:34:18	54	0.0436087
2015-09-03	23:23:02	53	0.0432468		2015-09-03	23:49:20	53	0.0435741
2015-09-03	23:23:03	54	0.0432812		2015-09-03	23:49:21	53	0.0435741
2015-09-03	23:23:04	54	0.0432812		2015-09-03	23:49:22	53	0.0435741
2015-09-03	23:23:05	54	0.0432812		2015-09-03	23:49:23	53	0.0435741
2015-09-03	23:23:06	54	0.0432812		2015-09-03	23:49:24	53	0.0435741
2015-09-03	23:23:07	54	0.0432812		2015-09-03	23:49:25	53	0.0435741
2015-09-03	23:23:08	54	0.0432812		2015-09-03	23:49:26	53	0.0435741
2015-09-03	23:23:09	54	0.0432812		2015-09-03	23:49:27	53	0.0435741
2015-09-03	23:23:10	54	0.0432812		2015-09-03	23:49:28	53	0.0435741
2015-09-03	23:23:11	54	0.0432812		2015-09-03	23:49:29	53	0.0435741
2015-09-03	23:38:13	54	0.0432812		2015-09-04	00:04:31	53	0.0435741
2015-09-03	23:38:14	54	0.0432812		2015-09-04	00:04:32	53	0.0435741
2015-09-03	23:38:15	54	0.0432812		2015-09-04	00:04:33	53	0.0435741
2015-09-03	23:38:16	53	0.0432468		2015-09-04	00:04:34	53	0.0435741
2015-09-03	23:38:17	54	0.0432812		2015-09-04	00:04:35	53	0.0435741
2015-09-03	23:38:18	54	0.0432812		2015-09-04	00:04:36	53	0.0435741
2015-09-03	23:38:19	54	0.0432812		2015-09-04	00:04:37	54	0.0436087
2015-09-03	23:38:20	54	0.0432812		2015-09-04	00:04:38	53	0.0435741
2015-09-03	23:38:21	54	0.0432812		2015-09-04	00:04:39	53	0.0435741
2015-09-03	23:38:22	54	0.0432812		2015-09-04	00:04:40	53	0.0435741
2015-09-03	23:53:24	54	0.0432812		2015-09-04	00:19:42	53	0.0435741
2015-09-03	23:53:25	54	0.0432812		2015-09-04	00:19:43	53	0.0435741
2015-09-03	23:53:26	53	0.0432468		2015-09-04	00:19:44	53	0.0435741
2015-09-03	23:53:27	54	0.0432812		2015-09-04	00:19:45	53	0.0435741
2015-09-03	23:53:28	54	0.0432812		2015-09-04	00:19:46	53	0.0435741
2015-09-03	23:53:29	54	0.0432812		2015-09-04	00:19:47	53	0.0435741
2015-09-03	23:53:30	53	0.0432468		2015-09-04	00:19:48	53	0.0435741
2015-09-03	23:53:31	54	0.0432812		2015-09-04	00:19:49	53	0.0435741
2015-09-03	23:53:32	54	0.0432812		2015-09-04	00:19:50	53	0.0435741
2015-09-03	23:53:33	54	0.0432812		2015-09-04	00:19:51	54	0.0436087
2015-09-04	00:08:35	53	0.0432468		2015-09-04	00:34:53	53	0.0435741
2015-09-04	00:08:36	53	0.0432468		2015-09-04	00:34:54	53	0.0435741
2015-09-04	00:08:37	54	0.0432812		2015-09-04	00:34:55	53	0.0435741
2015-09-04	00:08:38	53	0.0432468		2015-09-04	00:34:56	53	0.0435741
2015-09-04	00:08:39	54	0.0432812		2015-09-04	00:34:57	53	0.0435741
2015-09-04	00:08:40	54	0.0432812		2015-09-04	00:34:58	53	0.0435741
2015-09-04	00:08:41	54	0.0432812		2015-09-04	00:34:59	53	0.0435741
2015-09-04	00:08:42	54	0.0432812		2015-09-04	00:35:00	53	0.0435741
2015-09-04	00:08:43	54	0.0432812		2015-09-04	00:35:01	53	0.0435741
2015-09-04	00:08:44	54	0.0432812		2015-09-04	00:35:02	54	0.0436087
2015-09-04	00:23:46	54	0.0432812		2015-09-04	00:50:04	53	0.0435741
2015-09-04	00:23:47	54	0.0432812		2015-09-04	00:50:05	53	0.0435741
2015-09-04	00:23:48	54	0.0432812		2015-09-04	00:50:06	53	0.0435741
2015-09-04	00:23:49	54	0.0432812		2015-09-04	00:50:07	53	0.0435741
2015-09-04	00:23:50	54	0.0432812		2015-09-04	00:50:08	53	0.0435741
2015-09-04	00:23:51	54	0.0432812		2015-09-04	00:50:09	53	0.0435741
2015-09-04	00:23:52	54	0.0432812		2015-09-04	00:50:10	53	0.0435741
2015-09-04	00:23:53	54	0.0432812		2015-09-04	00:50:11	53	0.0435741
2015-09-04	00:23:54	54	0.0432812		2015-09-04	00:50:12	53	0.0435741
2015-09-04	00:23:55	54	0.0432812		2015-09-04	00:50:13	53	0.0435741
2015-09-04	00:38:57	54	0.0432812		2015-09-04	01:05:15	53	0.0435741
2015-09-04	00:38:58	54	0.0432812		2015-09-04	01:05:16	53	0.0435741
2015-09-04	00:38:59	54	0.0432812		2015-09-04	01:05:17	53	0.0435741
2015-09-04	00:39:00	54	0.0432812		2015-09-04	01:05:18	53	0.0435741
2015-09-04	00:39:01	54	0.0432812		2015-09-04	01:05:19	53	0.0435741
2015-09-04	00:39:02	54	0.0432812		2015-09-04	01:05:20	53	0.0435741
2015-09-04	00:39:03	54	0.0432812		2015-09-04	01:05:21	53	0.0435741
2015-09-04	00:39:04	54	0.0432812		2015-09-04	01:05:22	53	0.0435741
2015-09-04	00:39:05	54	0.0432812		2015-09-04	01:05:23	53	0.0435741
2015-09-04	00:39:06	54	0.0432812		2015-09-04	01:05:24	53	0.0435741
2015-09-04	00:54:08	54	0.0432812		2015-09-04	01:20:26	53	0.0435741
2015-09-04	00:54:09	54	0.0432812		2015-09-04	01:20:27	53	0.0435741
2015-09-04	00:54:10	54	0.0432812		2015-09-04	01:20:28	53	0.0435741
2015-09-04	00:54:11	54	0.0432812		2015-09-04	01:20:29	53	0.0435741
2015-09-04	00:54:12	54	0.0432812		2015-09-04	01:20:30	53	0.0435741
2015-09-04	00:54:13	54	0.0432812		2015-09-04	01:20:31	53	0.0435741
2015-09-04	00:54:14	54	0.0432812		2015-09-04	01:20:32	53	0.0435741
2015-09-04	00:54:15	54	0.0432812		2015-09-04	01:20:33	53	0.0435741
2015-09-04	00:54:16	54	0.0432812		2015-09-04	01:20:34	53	0.0435741
2015-09-04	00:54:17	54	0.0432812		2015-09-04	01:20:35	53	0.0435741
2015-09-04	01:09:19	54	0.0432812		2015-09-04	01:35:37	53	0.0435741
2015-09-04	01:09:20	54	0.0432812		2015-09-04	01:35:38	53	0.0435741
2015-09-04	01:09:21	54	0.0432812		2015-09-04	01:35:39	53	0.0435741
2015-09-04	01:09:22	54	0.0432812		2015-09-04	01:35:40	53	0.0435741
2015-09-04	01:09:23	54	0.0432812		2015-09-04	01:35:41	53	0.0435741
2015-09-04	01:09:24	54	0.0432812		2015-09-04	01:35:42	53	0.0435741
2015-09-04	01:09:25	54	0.0432812		2015-09-04	01:35:43	53	0.0435741
2015-09-04	01:09:26	54	0.0432812		2015-09-04	01:35:44	53	0.0435741
2015-09-04	01:09:27	54	0.0432812		2015-09-04	01:35:45	53	0.0435741
2015-09-04	01:09:28	54	0.0432812		2015-09-04	01:35:46	53	0.0435741
2015-09-04	01:24:30	53	0.0432468		2015-09-04	01:50:48	53	0.0435741
2015-09-04	01:24:31	54	0.0432812		2015-09-04	01:50:49	53	0.0435741
2015-09-04	01:24:32	54	0.0432812		2015-09-04	01:50:50	53	0.0435741
2015-09-04	01:24:33	54	0.0432812		2015-09-04	01:50:51	53	0.0435741
2015-09-04	01:24:34	54	0.0432812		2015-09-04	01:50:52	53	0.0435741
2015-09-04	01:24:35	54	0.0432812		2015-09-04	01:50:53	53	0.0435741
2015-09-04	01:24:36	54	0.0432812		2015-09-04	01:50:54	53	0.0435741
2015-09-04	01:24:37	54	0.0432812		2015-09-04	01:50:55	54	0.0436087
2015-09-04	01:24:38	54	0.0432812		2015-09-04	01:50:56	53	0.0435741
2015-09-04	01:24:39	54	0.0432812		2015-09-04	01:50:57	53	0.0435741
2015-09-04	01:39:41	54	0.0432812		2015-09-04	02:05:59	53	0.0435741
2015-09-04	01:39:42	53	0.0432468		2015-09-04	02:06:00	53	0.0435741
2015-09-04	01:39:43	54	0.0432812		2015-09-04	02:06:01	53	0.0435741
2015-09-04	01:39:44	54	0.0432812		2015-09-04	02:06:02	53	0.0435741
2015-09-04	01:39:45	54	0.0432812		2015-09-04	02:06:03	53	0.0435741
2015-09-04	01:39:46	54	0.0432812		2015-09-04	02:06:04	54	0.0436087
2015-09-04	01:39:47	54	0.0432812		2015-09-04	02:06:05	53	0.0435741
2015-09-04	01:39:48	54	0.0432812		2015-09-04	02:06:06	53	0.0435741
2015-09-04	01:39:49	53	0.0432468		2015-09-04	02:06:07	54	0.0436087
2015-09-04	01:39:50	54	0.0432812		2015-09-04	02:06:08	53	0.0435741
2015-09-04	01:54:52	53	0.0432468		2015-09-04	02:21:10	53	0.0435741
2015-09-04	01:54:53	54	0.0432812		2015-09-04	02:21:11	53	0.0435741
2015-09-04	01:54:54	53	0.0432468		2015-09-04	02:21:12	53	0.0435741
2015-09-04	01:54:55	53	0.0432468		2015-09-04	02:21:13	53	0.0435741
2015-09-04	01:54:56	54	0.0432812		2015-09-04	02:21:14	53	0.0435741
2015-09-04	01:54:57	54	0.0432812		2015-09-04	02:21:15	53	0.0435741
2015-09-04	01:54:58	54	0.0432812		2015-09-04	02:21:16	53	0.0435741
2015-09-04	01:54:59	54	0.0432812		2015-09-04	02:21:17	53	0.0435741
2015-09-04	01:55:00	54	0.0432812		2015-09-04	02:21:18	53	0.0435741
2015-09-04	01:55:01	54	0.0432812		2015-09-04	02:21:19	54	0.0436087
2015-09-04	02:10:03	54	0.0432812		2015-09-04	02:36:21	53	0.0435741
2015-09-04	02:10:04	54	0.0432812		2015-09-04	02:36:22	53	0.0435741
2015-09-04	02:10:05	54	0.0432812		2015-09-04	02:36:23	53	0.0435741
2015-09-04	02:10:06	54	0.0432812		2015-09-04	02:36:24	53	0.0435741
2015-09-04	02:10:07	54	0.0432812		2015-09-04	02:36:25	53	0.0435741
2015-09-04	02:10:08	54	0.0432812		2015-09-04	02:36:26	53	0.0435741
2015-09-04	02:10:09	54	0.0432812		2015-09-04	02:36:27	54	0.0436087
2015-09-04	02:10:10	54	0.0432812		2015-09-04	02:36:28	53	0.0435741
2015-09-04	02:10:11	54	0.0432812		2015-09-04	02:36:29	53	0.0435741
2015-09-04	02:10:12	54	0.0432812		2015-09-04	02:36:30	53	0.0435741
2015-09-04	02:25:14	54	0.0432812		2015-09-04	02:51:32	53	0.0435741
2015-09-04	02:25:15	54	0.0432812		2015-09-04	02:51:33	53	0.0435741
2015-09-04	02:25:16	53	0.0432468		2015-09-04	02:51:34	53	0.0435741
2015-09-04	02:25:17	53	0.0432468		2015-09-04	02:51:35	53	0.0435741
2015-09-04	02:25:18	54	0.0432812		2015-09-04	02:51:36	53	0.0435741
2015-09-04	02:25:19	54	0.0432812		2015-09-04	02:51:37	53	0.0435741
2015-09-04	02:25:20	54	0.0432812		2015-09-04	02:51:38	53	0.0435741
2015-09-04	02:25:21	54	0.0432812		2015-09-04	02:51:39	53	0.0435741
2015-09-04	02:25:22	54	0.0432812		2015-09-04	02:51:40	53	0.0435741
2015-09-04	02:25:23	54	0.0432812		2015-09-04	02:51:41	54	0.0436087
2015-09-04	02:40:25	54	0.0432812		2015-09-04	03:06:43	53	0.0435741
2015-09-04	02:40:26	54	0.0432812		2015-09-04	03:06:44	53	0.0435741
2015-09-04	02:40:27	54	0.0432812		2015-09-04	03:06:45	53	0.0435741
2015-09-04	02:40:28	54	0.0432812		2015-09-04	03:06:46	53	0.0435741
2015-09-04	02:40:29	54	0.0432812		2015-09-04	03:06:47	53	0.0435741
2015-09-04	02:40:30	53	0.0432468		2015-09-04	03:06:48	53	0.0435741
2015-09-04	02:40:31	54	0.0432812		2015-09-04	03:06:49	53	0.0435741
2015-09-04	02:40:32	54	0.0432812		2015-09-04	03:06:50	53	0.0435741
2015-09-04	02:40:33	54	0.0432812		2015-09-04	03:06:51	53	0.0435741
2015-09-04	02:40:34	54	0.0432812		2015-09-04	03:06:52	53	0.0435741
2015-09-04	02:55:36	54	0.0432812		2015-09-04	03:21:54	53	0.0435741
2015-09-04	02:55:37	54	0.0432812		2015-09-04	03:21:55	53	0.0435741
2015-09-04	02:55:38	54	0.0432812		2015-09-04	03:21:56	53	0.0435741
2015-09-04	02:55:39	54	0.0432812		2015-09-04	03:21:57	53	0.0435741
2015-09-04	02:55:40	54	0.0432812		2015-09-04	03:21:58	53	0.0435741
2015-09-04	02:55:41	54	0.0432812		2015-09-04	03:21:59	53	0.0435741
2015-09-04	02:55:42	54	0.0432812		2015-09-04	03:22:00	53	0.0435741
2015-09-04	02:55:43	54	0.0432812		2015-09-04	03:22:01	53	0.0435741
2015-09-04	02:55:44	54	0.0432812		2015-09-04	03:22:02	53	0.0435741
2015-09-04	02:55:45	54	0.0432812		2015-09-04	03:22:03	53	0.0435741
2015-09-04	03:10:47	54	0.0432812		2015-09-04	03:37:05	53	0.0435741
2015-09-04	03:10:48	54	0.0432812		2015-09-04	03:37:06	53	0.0435741
2015-09-04	03:10:49	54	0.0432812		2015-09-04	03:37:07	53	0.0435741
2015-09-04	03:10:50	54	0.0432812		2015-09-04	03:37:08	53	0.0435741
2015-09-04	03:10:51	54	0.0432812		2015-09-04	03:37:09	53	0.0435741
2015-09-04	03:10:52	54	0.0432812		2015-09-04	03:37:10	53	0.0435741
2015-09-04	03:10:53	54	0.0432812		2015-09-04	03:37:11	53	0.0435741
2015-09-04	03:10:54	54	0.0432812		2015-09-04	03:37:12	53	0.0435741
2015-09-04	03:10:55	54	0.0432812		2015-09-04	03:37:13	53	0.0435741
2015-09-04	03:10:56	53	0.0432468		2015-09-04	03:37:14	53	0.0435741
2015-09-04	03:25:58	53	0.0432468		2015-09-04	03:52:16	53	0.0435741
2015-09-04	03:25:59	53	0.0432468		2015-09-04	03:52:17	53	0.0435741
2015-09-04	03:26:00	54	0.0432812		2015-09-04	03:52:18	53	0.0435741
2015-09-04	03:26:01	54	0.0432812		2015-09-04	03:52:19	53	0.0435741
2015-09-04	03:26:02	54	0.0432812		2015-09-04	03:52:20	53	0.0435741
2015-09-04	03:26:03	54	0.0432812		2015-09-04	03:52:21	53	0.0435741
2015-09-04	03:26:04	54	0.0432812		2015-09-04	03:52:22	53	0.0435741
2015-09-04	03:26:05	54	0.0432812		2015-09-04	03:52:23	53	0.0435741
2015-09-04	03:26:06	54	0.0432812		2015-09-04	03:52:24	53	0.0435741
2015-09-04	03:26:07	54	0.0432812		2015-09-04	03:52:25	53	0.0435741
2015-09-04	03:41:09	54	0.0432812		2015-09-04	04:07:27	53	0.0435741
2015-09-04	03:41:10	54	0.0432812		2015-09-04	04:07:28	53	0.0435741
2015-09-04	03:41:11	54	0.0432812		2015-09-04	04:07:29	53	0.0435741
2015-09-04	03:41:12	54	0.0432812		2015-09-04	04:07:30	53	0.0435741
2015-09-04	03:41:13	54	0.0432812		2015-09-04	04:07:31	53	0.0435741
2015-09-04	03:41:14	54	0.0432812		2015-09-04	04:07:32	53	0.0435741
2015-09-04	03:41:15	54	0.0432812		2015-09-04	04:07:33	53	0.0435741
2015-09-04	03:41:16	54	0.0432812		2015-09-04	04:07:34	53	0.0435741
2015-09-04	03:41:17	54	0.0432812		2015-09-04	04:07:35	53	0.0435741
2015-09-04	03:41:18	54	0.0432812		2015-09-04	04:07:36	53	0.0435741
2015-09-04	03:56:20	53	0.0432468		2015-09-04	04:22:38	53	0.0435741
2015-09-04	03:56:21	54	0.0432812		2015-09-04	04:22:39	53	0.0435741
2015-09-04	03:56:22	53	0.0432468		2015-09-04	04:22:40	53	0.0435741
2015-09-04	03:56:23	53	0.0432468		2015-09-04	04:22:41	53	0.0435741
2015-09-04	03:56:24	54	0.0432812		2015-09-04	04:22:42	53	0.0435741
2015-09-04	03:56:25	54	0.0432812		2015-09-04	04:22:43	53	0.0435741
2015-09-04	03:56:26	54	0.0432812		2015-09-04	04:22:44	53	0.0435741
2015-09-04	03:56:27	54	0.0432812		2015-09-04	04:22:45	53	0.0435741
2015-09-04	03:56:28	54	0.0432812		2015-09-04	04:22:46	53	0.0435741
2015-09-04	03:56:29	54	0.0432812		2015-09-04	04:22:47	53	0.0435741
2015-09-04	04:11:31	53	0.0432468		2015-09-04	04:37:49	53	0.0435741
2015-09-04	04:11:32	54	0.0432812		2015-09-04	04:37:50	53	0.0435741
2015-09-04	04:11:33	54	0.0432812		2015-09-04	04:37:51	53	0.0435741
2015-09-04	04:11:34	54	0.0432812		2015-09-04	04:37:52	53	0.0435741
2015-09-04	04:11:35	54	0.0432812		2015-09-04	04:37:53	53	0.0435741
2015-09-04	04:11:36	54	0.0432812		2015-09-04	04:37:54	53	0.0435741
2015-09-04	04:11:37	54	0.0432812		2015-09-04	04:37:55	53	0.0435741
2015-09-04	04:11:38	54	0.0432812		2015-09-04	04:37:56	53	0.0435741
2015-09-04	04:11:39	54	0.0432812		2015-09-04	04:37:57	53	0.0435741
2015-09-04	04:11:40	54	0.0432812		2015-09-04	04:37:58	54	0.0436087
2015-09-04	04:26:42	54	0.0432812		2015-09-04	04:53:00	53	0.0435741
2015-09-04	04:26:43	53	0.0432468		2015-09-04	04:53:01	53	0.0435741
2015-09-04	04:26:44	53	0.0432468		2015-09-04	04:53:02	53	0.0435741
2015-09-04	04:26:45	54	0.0432812		2015-09-04	04:53:03	53	0.0435741
2015-09-04	04:26:46	54	0.0432812		2015-09-04	04:53:04	53	0.0435741
2015-09-04	04:26:47	54	0.0432812		2015-09-04	04:53:05	53	0.0435741
2015-09-04	04:26:48	54	0.0432812		2015-09-04	04:53:06	53	0.0435741
2015-09-04	04:26:49	54	0.0432812		2015-09-04	04:53:07	53	0.0435741
2015-09-04	04:26:50	54	0.0432812		2015-09-04	04:53:08	53	0.0435741
2015-09-04	04:26:51	54	0.0432812		2015-09-04	04:53:09	54	0.0436087
2015-09-04	04:41:53	53	0.0432468		2015-09-04	05:08:11	53	0.0435741
2015-09-04	04:41:54	54	0.0432812		2015-09-04	05:08:12	53	0.0435741
2015-09-04	04:41:55	54	0.0432812		2015-09-04	05:08:13	53	0.0435741
2015-09-04	04:41:56	53	0.0432468		2015-09-04	05:08:14	53	0.0435741
2015-09-04	04:41:57	54	0.0432812		2015-09-04	05:08:15	53	0.0435741
2015-09-04	04:41:58	54	0.0432812		2015-09-04	05:08:16	53	0.0435741
2015-09-04	04:41:59	54	0.0432812		2015-09-04	05:08:17	53	0.0435741
2015-09-04	04:42:00	54	0.0432812		2015-09-04	05:08:18	53	0.0435741
2015-09-04	04:42:01	54	0.0432812		2015-09-04	05:08:19	53	0.0435741
2015-09-04	04:42:02	54	0.0432812		2015-09-04	05:08:20	53	0.0435741
2015-09-04	04:57:04	54	0.0432812		2015-09-04	05:23:22	53	0.0435741
2015-09-04	04:57:05	53	0.0432468		2015-09-04	05:23:23	53	0.0435741
2015-09-04	04:57:06	54	0.0432812		2015-09-04	05:23:24	53	0.0435741
2015-09-04	04:57:07	54	0.0432812		2015-09-04	05:23:25	54	0.0436087
2015-09-04	04:57:08	54	0.0432812		2015-09-04	05:23:26	53	0.0435741
2015-09-04	04:57:09	54	0.0432812		2015-09-04	05:23:27	53	0.0435741
2015-09-04	04:57:10	53	0.0432468		2015-09-04	05:23:28	53	0.0435741
2015-09-04	04:57:11	54	0.0432812		2015-09-04	05:23:29	53	0.0435741
2015-09-04	04:57:12	54	0.0432812		2015-09-04	05:23:30	53	0.0435741
2015-09-04	04:57:13	53	0.0432468		2015-09-04	05:23:31	53	0.0435741
2015-09-04	05:12:15	53	0.0432468		2015-09-04	05:38:33	53	0.0435741
2015-09-04	05:12:16	54	0.0432812		2015-09-04	05:38:34	53	0.0435741
2015-09-04	05:12:17	53	0.0432468		2015-09-04	05:38:35	53	0.0435741
2015-09-04	05:12:18	54	0.0432812		2015-09-04	05:38:36	53	0.0435741
2015-09-04	05:12:19	54	0.0432812		2015-09-04	05:38:37	53	0.0435741
2015-09-04	05:12:20	53	0.0432468		2015-09-04	05:38:38	53	0.0435741
2015-09-04	05:12:21	54	0.0432812		2015-09-04	05:38:39	53	0.0435741
2015-09-04	05:12:22	54	0.0432812		2015-09-04	05:38:40	53	0.0435741
2015-09-04	05:12:23	54	0.0432812		2015-09-04	05:38:41	53	0.0435741
2015-09-04	05:12:24	54	0.0432812		2015-09-04	05:38:42	53	0.0435741
2015-09-04	05:27:26	53	0.0432468		2015-09-04	05:53:44	53	0.0435741
2015-09-04	05:27:27	54	0.0432812		2015-09-04	05:53:45	53	0.0435741
2015-09-04	05:27:28	54	0.0432812		2015-09-04	05:53:46	53	0.0435741
2015-09-04	05:27:29	54	0.0432812		2015-09-04	05:53:47	53	0.0435741
2015-09-04	05:27:30	54	0.0432812		2015-09-04	05:53:48	53	0.0435741
2015-09-04	05:27:31	54	0.0432812		2015-09-04	05:53:49	53	0.0435741
2015-09-04	05:27:32	54	0.0432812		2015-09-04	05:53:50	53	0.0435741
2015-09-04	05:27:33	54	0.0432812		2015-09-04	05:53:51	53	0.0435741
2015-09-04	05:27:34	54	0.0432812		2015-09-04	05:53:52	53	0.0435741
2015-09-04	05:27:35	54	0.0432812		2015-09-04	05:53:53	53	0.0435741
2015-09-04	05:42:37	54	0.0432812		2015-09-04	06:08:55	53	0.0435741
2015-09-04	05:42:38	54	0.0432812		2015-09-04	06:08:56	53	0.0435741
2015-09-04	05:42:39	54	0.0432812		2015-09-04	06:08:57	53	0.0435741
2015-09-04	05:42:40	53	0.0432468		2015-09-04	06:08:58	53	0.0435741
2015-09-04	05:42:41	54	0.0432812		2015-09-04	06:08:59	53	0.0435741
2015-09-04	05:42:42	54	0.0432812		2015-09-04	06:09:00	54	0.0436087
2015-09-04	05:42:43	54	0.0432812		2015-09-04	06:09:01	53	0.0435741
2015-09-04	05:42:44	54	0.0432812		2015-09-04	06:09:02	53	0.0435741
2015-09-04	05:42:45	54	0.0432812		2015-09-04	06:09:03	53	0.0435741
2015-09-04	05:42:46	54	0.0432812		2015-09-04	06:09:04	53	0.0435741
2015-09-04	05:57:48	54	0.0432812		2015-09-04	06:24:06	53	0.0435741
2015-09-04	05:57:49	54	0.0432812		2015-09-04	06:24:07	53	0.0435741
2015-09-04	05:57:50	53	0.0432468		2015-09-04	06:24:08	53	0.0435741
2015-09-04	05:57:51	54	0.0432812		2015-09-04	06:24:09	53	0.0435741
2015-09-04	05:57:52	53	0.0432468		2015-09-04	06:24:10	53	0.0435741
2015-09-04	05:57:53	54	0.0432812		2015-09-04	06:24:11	53	0.0435741
2015-09-04	05:57:54	54	0.0432812		2015-09-04	06:24:12	53	0.0435741
2015-09-04	05:57:55	54	0.0432812		2015-09-04	06:24:13	53	0.0435741
2015-09-04	05:57:56	53	0.0432468		2015-09-04	06:24:14	53	0.0435741
2015-09-04	05:57:57	54	0.0432812		2015-09-04	06:24:15	53	0.0435741
2015-09-04	06:12:59	53	0.0432468		2015-09-04	06:39:17	53	0.0435741
2015-09-04	06:13:00	53	0.0432468		2015-09-04	06:39:18	105	0.0454128
2015-09-04	06:13:01	54	0.0432812		2015-09-04	06:39:19	57	0.0437128
2015-09-04	06:13:02	54	0.0432812		2015-09-04	06:39:20	57	0.0437128
2015-09-04	06:13:03	54	0.0432812		2015-09-04	06:39:21	57	0.0437128
2015-09-04	06:13:04	54	0.0432812		2015-09-04	06:39:22	57	0.0437128
2015-09-04	06:13:05	54	0.0432812		2015-09-04	06:39:23	57	0.0437128
2015-09-04	06:13:06	54	0.0432812		2015-09-04	06:39:24	57	0.0437128
2015-09-04	06:13:07	54	0.0432812		2015-09-04	06:39:25	57	0.0437128
2015-09-04	06:13:08	54	0.0432812		2015-09-04	06:39:26	57	0.0437128
2015-09-04	06:28:10	53	0.0432468		2015-09-04	06:54:28	4275	1.2491
2015-09-04	06:28:11	54	0.0432812		2015-09-04	06:54:29	4287	1.26107
2015-09-04	06:28:12	53	0.0432468		2015-09-04	06:54:30	4274	1.24811
2015-09-04	06:28:13	54	0.0432812		2015-09-04	06:54:31	4280	1.25408
2015-09-04	06:28:14	53	0.0432468		2015-09-04	06:54:32	4291	1.26509
2015-09-04	06:28:15	54	0.0432812		2015-09-04	06:54:33	4285	1.25907
2015-09-04	06:28:16	54	0.0432812		2015-09-04	06:54:34	4304	1.27823
2015-09-04	06:28:17	54	0.0432812		2015-09-04	06:54:35	4295	1.26912
2015-09-04	06:28:18	54	0.0432812		2015-09-04	06:54:36	4301	1.27518
2015-09-04	06:28:19	54	0.0432812		2015-09-04	06:54:37	4318	1.29253
2015-09-04	06:43:21	309	0.0530242		2015-09-04	07:09:39	6932	10.3218
2015-09-04	06:43:22	375	0.055885		2015-09-04	07:09:40	6929	10.2972
2015-09-04	06:43:23	386	0.0563766		2015-09-04	07:09:41	6942	10.4041
2015-09-04	06:43:24	386	0.0563766		2015-09-04	07:09:42	6930	10.3054
2015-09-04	06:43:25	393	0.0566917		2015-09-04	07:09:43	6943	10.4124
2015-09-04	06:43:26	398	0.0569178		2015-09-04	07:09:44	6943	10.4124
2015-09-04	06:43:27	398	0.0569178		2015-09-04	07:09:45	6950	10.4705
2015-09-04	06:43:28	416	0.0577394		2015-09-04	07:09:46	6954	10.5038
2015-09-04	06:43:29	410	0.0574642		2015-09-04	07:09:47	6942	10.4041
2015-09-04	06:43:30	429	0.0583402		2015-09-04	07:09:48	6962	10.5708
2015-09-04	06:58:32	4752	1.82298		2015-09-04	07:24:50	8447	34.4119
2015-09-04	06:58:33	4741	1.80708		2015-09-04	07:24:51	8439	34.1938
2015-09-04	06:58:34	4762	1.83755		2015-09-04	07:24:52	8448	34.4392
2015-09-04	06:58:35	4742	1.80852		2015-09-04	07:24:53	8440	34.221
2015-09-04	06:58:36	4756	1.82879		2015-09-04	07:24:54	8427	33.8692
2015-09-04	06:58:37	4751	1.82152		2015-09-04	07:24:55	8460	34.7693
2015-09-04	06:58:38	4756	1.82879		2015-09-04	07:24:56	8441	34.2482
2015-09-04	06:58:39	4754	1.82588		2015-09-04	07:24:57	8455	34.6314
2015-09-04	06:58:40	4769	1.84782		2015-09-04	07:24:58	8449	34.4666
2015-09-04	06:58:41	4784	1.87002		2015-09-04	07:24:59	8449	34.4666
2015-09-04	07:13:43	7016	11.0568		2015-09-04	07:40:01	8907	49.6013
2015-09-04	07:13:44	7040	11.2701		2015-09-04	07:40:02	8912	49.7988
2015-09-04	07:13:45	7020	11.0921		2015-09-04	07:40:03	8899	49.2869
2015-09-04	07:13:46	7043	11.2971		2015-09-04	07:40:04	8907	49.6013
2015-09-04	07:13:47	7040	11.2701		2015-09-04	07:40:05	8913	49.8384
2015-09-04	07:13:48	7042	11.2881		2015-09-04	07:40:06	8923	50.2361
2015-09-04	07:13:49	7043	11.2971		2015-09-04	07:40:07	8913	49.8384
2015-09-04	07:13:50	7039	11.2612		2015-09-04	07:40:08	8888	48.8579
2015-09-04	07:13:51	7055	11.4055		2015-09-04	07:40:09	8879	48.5097
2015-09-04	07:13:52	7037	11.2432		2015-09-04	07:40:10	8893	49.0525
2015-09-04	07:28:54	8343	31.804		2015-09-04	07:55:12	8880	48.5482
2015-09-04	07:28:55	8346	31.8801		2015-09-04	07:55:13	8887	48.8191
2015-09-04	07:28:56	8347	31.9055		2015-09-04	07:55:14	8859	47.7446
2015-09-04	07:28:57	8354	32.0838		2015-09-04	07:55:15	8890	48.9356
2015-09-04	07:28:58	8352	32.0327		2015-09-04	07:55:16	8889	48.8968
2015-09-04	07:28:59	8357	32.1605		2015-09-04	07:55:17	8878	48.4711
2015-09-04	07:29:00	8349	31.9563		2015-09-04	07:55:18	8884	48.7028
2015-09-04	07:29:01	8356	32.1349		2015-09-04	07:55:19	8870	48.1639
2015-09-04	07:29:02	8355	32.1093		2015-09-04	07:55:20	8893	49.0525
2015-09-04	07:29:03	8363	32.3145		2015-09-04	07:55:21	8878	48.4711
2015-09-04	07:44:05	8776	44.8958		2015-09-04	08:10:23	9127	59.0791
2015-09-04	07:44:06	8781	45.0749		2015-09-04	08:10:24	9095	57.5954
2015-09-04	07:44:07	8782	45.1108		2015-09-04	08:10:25	9109	58.2399
2015-09-04	07:44:08	8780	45.039		2015-09-04	08:10:26	9122	58.8448
2015-09-04	07:44:09	8806	45.9811		2015-09-04	08:10:27	9110	58.2862
2015-09-04	07:44:10	8812	46.2012		2015-09-04	08:10:28	9106	58.1012
2015-09-04	07:44:11	8818	46.4225		2015-09-04	08:10:29	9106	58.1012
2015-09-04	07:44:12	8822	46.5706		2015-09-04	08:10:30	9139	59.6453
2015-09-04	07:44:13	8846	47.469		2015-09-04	08:10:31	9137	59.5506
2015-09-04	07:44:14	8838	47.1676		2015-09-04	08:10:32	9108	58.1936
2015-09-04	07:59:16	8797	45.6527		2015-09-04	08:25:34	9282	66.8248
2015-09-04	07:59:17	8805	45.9445		2015-09-04	08:25:35	9287	67.0909
2015-09-04	07:59:18	8811	46.1645		2015-09-04	08:25:36	9321	68.9287
2015-09-04	07:59:19	8803	45.8714		2015-09-04	08:25:37	9277	66.5597
2015-09-04	07:59:20	8804	45.9079		2015-09-04	08:25:38	9306	68.1117
2015-09-04	07:59:21	8810	46.1277		2015-09-04	08:25:39	9237	64.4769
2015-09-04	07:59:22	8804	45.9079		2015-09-04	08:25:40	9325	69.1481
2015-09-04	07:59:23	8807	46.0177		2015-09-04	08:25:41	9266	65.9804
2015-09-04	07:59:24	8812	46.2012		2015-09-04	08:25:42	9291	67.3045
2015-09-04	07:59:25	8803	45.8714		2015-09-04	08:25:43	9249	65.0948
2015-09-04	08:14:27	8787	45.2907		2015-09-04	08:40:45	10588	188.69
2015-09-04	08:14:28	8812	46.2012		2015-09-04	08:40:46	10816	226.178
2015-09-04	08:14:29	8795	45.5801		2015-09-04	08:40:47	10757	215.817
2015-09-04	08:14:30	8807	46.0177		2015-09-04	08:40:48	10757	215.817
2015-09-04	08:14:31	8796	45.6164		2015-09-04	08:40:49	10606	191.409
2015-09-04	08:14:32	8805	45.9445		2015-09-04	08:40:50	10883	238.549
2015-09-04	08:14:33	8786	45.2547		2015-09-04	08:40:51	10880	237.981
2015-09-04	08:14:34	8789	45.3629		2015-09-04	08:40:52	10829	228.527
2015-09-04	08:14:35	8799	45.7255		2015-09-04	08:40:53	11011	264.096
2015-09-04	08:14:36	8805	45.9445		2015-09-04	08:40:54	10518	178.478
2015-09-04	08:29:38	8786	45.2547		2015-09-04	08:55:56	11124	288.913
2015-09-04	08:29:39	8794	45.5438		2015-09-04	08:55:57	11183	302.785
2015-09-04	08:29:40	8778	44.9673		2015-09-04	08:55:58	10871	236.285
2015-09-04	08:29:41	8777	44.9315		2015-09-04	08:55:59	11467	379.46
2015-09-04	08:29:42	8785	45.2186		2015-09-04	08:56:00	11370	351.304
2015-09-04	08:29:43	8769	44.6463		2015-09-04	08:56:01	11253	320.108
2015-09-04	08:29:44	8767	44.5752		2015-09-04	08:56:02	11176	301.105
2015-09-04	08:29:45	8769	44.6463		2015-09-04	08:56:03	11099	283.229
2015-09-04	08:29:46	8781	45.0749		2015-09-04	08:56:04	11350	345.764
2015-09-04	08:29:47	8783	45.1467		2015-09-04	08:56:05	11079	278.763
2015-09-04	08:44:49	10560	185.815		2015-09-04	09:11:07	11259	321.638
2015-09-04	08:44:50	10592	190.61		2015-09-04	09:11:08	11468	379.762
2015-09-04	08:44:51	10656	200.574		2015-09-04	09:11:09	11464	378.556
2015-09-04	08:44:52	10492	176.022		2015-09-04	09:11:10	11388	356.366
2015-09-04	08:44:53	10516	179.418		2015-09-04	09:11:11	11091	281.434
2015-09-04	08:44:54	10531	181.573		2015-09-04	09:11:12	11586	417.103
2015-09-04	08:44:55	10642	198.351		2015-09-04	09:11:13	11551	405.659
2015-09-04	08:44:56	10560	185.815		2015-09-04	09:11:14	11502	390.164
2015-09-04	08:44:57	10684	205.096		2015-09-04	09:11:15	11245	318.079
2015-09-04	08:44:58	10483	174.765		2015-09-04	09:11:16	11434	369.637
2015-09-04	09:00:00	10745	215.303		2015-09-04	09:26:18	11811	498.781
2015-09-04	09:00:01	10827	229.828		2015-09-04	09:26:19	11587	417.434
2015-09-04	09:00:02	10702	208.056		2015-09-04	09:26:20	11561	408.897
2015-09-04	09:00:03	10818	228.187		2015-09-04	09:26:21	11629	431.605
2015-09-04	09:00:04	10815	227.643		2015-09-04	09:26:22	11600	421.77
2015-09-04	09:00:05	10795	224.047		2015-09-04	09:26:23	11387	356.083
2015-09-04	09:00:06	10798	224.582		2015-09-04	09:26:24	11652	439.567
2015-09-04	09:00:07	10952	253.879		2015-09-04	09:26:25	11663	443.427
2015-09-04	09:00:08	10821	228.733		2015-09-04	09:26:26	11311	335.21
2015-09-04	09:00:09	10661	201.374		2015-09-04	09:26:27	11801	494.832
2015-09-04	09:15:11	10998	263.349		2015-09-04	09:41:29	11823	503.561
2015-09-04	09:15:12	11191	307.091		2015-09-04	09:41:30	11719	463.61
2015-09-04	09:15:13	11081	281.34		2015-09-04	09:41:31	11807	497.197
2015-09-04	09:15:14	11137	294.168		2015-09-04	09:41:32	11929	547.824
2015-09-04	09:15:15	11000	263.769		2015-09-04	09:41:33	11439	371.109
2015-09-04	09:15:16	11085	282.238		2015-09-04	09:41:34	11858	517.766
2015-09-04	09:15:17	11083	281.789		2015-09-04	09:41:35	11988	574.126
2015-09-04	09:15:18	10985	260.637		2015-09-04	09:41:36	11746	473.666
2015-09-04	09:15:19	11159	299.366		2015-09-04	09:41:37	11701	457.024
2015-09-04	09:15:20	10993	262.303		2015-09-04	09:41:38	11777	485.482
2015-09-04	09:30:22	11193	307.581		2015-09-04	09:56:40	12005	581.936
2015-09-04	09:30:23	11233	317.534		2015-09-04	09:56:41	12003	581.012
2015-09-04	09:30:24	11206	310.781		2015-09-04	09:56:42	12000	579.628
2015-09-04	09:30:25	11179	304.171		2015-09-04	09:56:43	11749	474.797
2015-09-04	09:30:26	11277	328.855		2015-09-04	09:56:44	11796	492.869
2015-09-04	09:30:27	11058	276.235		2015-09-04	09:56:45	11851	514.893
2015-09-04	09:30:28	11297	334.134		2015-09-04	09:56:46	11979	570.034
2015-09-04	09:30:29	11291	332.542		2015-09-04	09:56:47	11943	553.954
2015-09-04	09:30:30	11112	288.371		2015-09-04	09:56:48	11644	436.781
2015-09-04	09:30:31	11276	328.594		2015-09-04	09:56:49	11941	553.074
2015-09-04	09:45:33	11394	360.962		2015-09-04	10:11:51	12151	653.54
2015-09-04	09:45:34	11321	340.58		2015-09-04	10:11:52	12034	595.506
2015-09-04	09:45:35	11373	354.977		2015-09-04	10:11:53	11983	571.849
2015-09-04	09:45:36	11442	375.024		2015-09-04	10:11:54	11983	571.849
2015-09-04	09:45:37	11432	372.05		2015-09-04	10:11:55	12158	657.187
2015-09-04	09:45:38	11388	359.242		2015-09-04	10:11:56	11994	576.871
2015-09-04	09:45:39	11454	378.624		2015-09-04	10:11:57	11979	570.034
2015-09-04	09:45:40	11424	369.688		2015-09-04	10:11:58	12029	593.144
2015-09-04	09:45:41	11430	371.458		2015-09-04	10:11:59	12203	681.117
2015-09-04	09:45:42	11311	337.879		2015-09-04	10:12:00	12063	609.391
2015-09-04	10:00:44	11587	420.918		2015-09-04	10:27:02	12341	760.077
2015-09-04	10:00:45	11534	403.525		2015-09-04	10:27:03	12313	743.348
2015-09-04	10:00:46	11665	447.887		2015-09-04	10:27:04	12279	723.529
2015-09-04	10:00:47	11416	367.34		2015-09-04	10:27:05	12010	584.254
2015-09-04	10:00:48	11580	418.578		2015-09-04	10:27:06	12273	720.087
2015-09-04	10:00:49	11519	398.735		2015-09-04	10:27:07	12200	679.495
2015-09-04	10:00:50	11632	436.272		2015-09-04	10:27:08	12332	754.659
2015-09-04	10:00:51	11597	424.282		2015-09-04	10:27:09	11922	544.785
2015-09-04	10:00:52	11511	396.203		2015-09-04	10:27:10	12241	702.003
2015-09-04	10:00:53	11523	400.007		2015-09-04	10:27:11	12148	651.984
2015-09-04	10:15:55	11571	415.59		2015-09-04	10:42:13	12312	742.758
2015-09-04	10:15:56	11686	455.438		2015-09-04	10:42:14	12466	839.471
2015-09-04	10:15:57	11723	469.055		2015-09-04	10:42:15	12241	702.003
2015-09-04	10:15:58	11705	462.38		2015-09-04	10:42:16	12075	615.231
2015-09-04	10:15:59	11739	475.068		2015-09-04	10:42:17	12337	757.664
2015-09-04	10:16:00	11689	456.527		2015-09-04	10:42:18	12366	775.331
2015-09-04	10:16:01	11674	451.108		2015-09-04	10:42:19	12382	785.254
2015-09-04	10:16:02	11693	457.984		2015-09-04	10:42:20	12551	898.145
2015-09-04	10:16:03	11740	475.447		2015-09-04	10:42:21	12358	770.417
2015-09-04	10:16:04	11582	419.245		2015-09-04	10:42:22	12391	790.891
2015-09-04	10:31:06	11679	452.907		2015-09-04	10:57:24	12385	787.128
2015-09-04	10:31:07	11837	513.621		2015-09-04	10:57:25	12319	746.902
2015-09-04	10:31:08	11818	505.909		2015-09-04	10:57:26	12320	747.496
2015-09-04	10:31:09	11803	499.903		2015-09-04	10:57:27	12530	883.278
2015-09-04	10:31:10	11676	451.827		2015-09-04	10:57:28	12283	725.833
2015-09-04	10:31:11	11854	520.62		2015-09-04	10:57:29	12503	864.525
2015-09-04	10:31:12	11843	516.08		2015-09-04	10:57:30	12418	808.047
2015-09-04	10:31:13	11685	455.076		2015-09-04	10:57:31	12325	750.472
2015-09-04	10:31:14	11777	489.661		2015-09-04	10:57:32	12303	737.463
2015-09-04	10:31:15	11926	551.337		2015-09-04	10:57:33	12622	950.286
2015-09-04	10:46:17	11821	507.119		2015-09-04	11:12:35	12619	948.023
2015-09-04	10:46:18	11907	543.059		2015-09-04	11:12:36	12535	886.795
2015-09-04	10:46:19	11880	531.51		2015-09-04	11:12:37	12449	828.204
2015-09-04	10:46:20	11780	490.832		2015-09-04	11:12:38	12525	879.775
2015-09-04	10:46:21	11906	542.627		2015-09-04	11:12:39	12430	815.791
2015-09-04	10:46:22	11872	528.135		2015-09-04	11:12:40	12560	904.592
2015-09-04	10:46:23	11890	535.758		2015-09-04	11:12:41	12475	845.497
2015-09-04	10:46:24	11877	530.242		2015-09-04	11:12:42	12359	771.029
2015-09-04	10:46:25	11943	558.85		2015-09-04	11:12:43	12457	833.487
2015-09-04	10:46:26	11867	526.037		2015-09-04	11:12:44	12299	735.123
2015-09-04	11:01:28	11981	576.017		2015-09-04	11:27:46	12498	861.096
2015-09-04	11:01:29	11998	583.866		2015-09-04	11:27:47	12470	842.144
2015-09-04	11:01:30	11933	554.418		2015-09-04	11:27:48	12538	888.912
2015-09-04	11:01:31	12016	592.294		2015-09-04	11:27:49	12616	945.765
2015-09-04	11:01:32	11899	539.611		2015-09-04	11:27:50	12364	774.099
2015-09-04	11:01:33	11945	559.741		2015-09-04	11:27:51	12452	830.181
2015-09-04	11:01:34	11979	575.1		2015-09-04	11:27:52	12603	936.043
2015-09-04	11:01:35	12071	618.807		2015-09-04	11:27:53	12421	809.976
2015-09-04	11:01:36	12042	604.683		2015-09-04	11:27:54	12574	914.714
2015-09-04	11:01:37	11994	582.01		2015-09-04	11:27:55	12675	991.172
2015-09-04	11:16:39	11797	497.521		2015-09-04	11:42:57	12590	926.421
2015-09-04	11:16:40	11812	503.498		2015-09-04	11:42:58	12628	954.829
2015-09-04	11:16:41	11750	479.247		2015-09-04	11:42:59	12718	1025.63
2015-09-04	11:16:42	11655	444.335		2015-09-04	11:43:00	12590	926.421
2015-09-04	11:16:43	11628	434.885		2015-09-04	11:43:01	12600	933.814
2015-09-04	11:16:44	11630	435.578		2015-09-04	11:43:02	12557	902.438
2015-09-04	11:16:45	11607	427.674		2015-09-04	11:43:03	12580	919.087
2015-09-04	11:16:46	11737	474.312		2015-09-04	11:43:04	12818	1110.48
2015-09-04	11:16:47	11679	452.907		2015-09-04	11:43:05	12580	919.087
2015-09-04	11:16:48	11595	423.607		2015-09-04	11:43:06	12621	949.531
2015-09-04	11:31:50	11931	553.536		2015-09-04	11:58:08	12691	1003.86
2015-09-04	11:31:51	11912	545.225		2015-09-04	11:58:09	12605	937.532
2015-09-04	11:31:52	11910	544.358		2015-09-04	11:58:10	12607	939.024
2015-09-04	11:31:53	12003	586.195		2015-09-04	11:58:11	12549	896.718
2015-09-04	11:31:54	11990	580.159		2015-09-04	11:58:12	12701	1011.87
2015-09-04	11:31:55	11871	527.715		2015-09-04	11:58:13	12599	933.072
2015-09-04	11:31:56	11924	550.46		2015-09-04	11:58:14	12675	991.172
2015-09-04	11:31:57	11975	573.272		2015-09-04	11:58:15	12650	971.672
2015-09-04	11:31:58	12014	591.352		2015-09-04	11:58:16	12627	954.07
2015-09-04	11:31:59	12006	587.597		2015-09-04	11:58:17	12665	983.326
2015-09-04	11:47:01	12158	663.191		2015-09-04	12:13:19	12725	1031.36
2015-09-04	11:47:02	12137	652.194		2015-09-04	12:13:20	12719	1026.45
2015-09-04	11:47:03	12087	626.741		2015-09-04	12:13:21	12772	1070.61
2015-09-04	11:47:04	12113	639.85		2015-09-04	12:13:22	12736	1040.41
2015-09-04	11:47:05	12154	661.082		2015-09-04	12:13:23	12753	1054.57
2015-09-04	11:47:06	12130	648.569		2015-09-04	12:13:24	12751	1052.89
2015-09-04	11:47:07	12127	647.022		2015-09-04	12:13:25	12721	1028.08
2015-09-04	11:47:08	12155	661.608		2015-09-04	12:13:26	12712	1020.75
2015-09-04	11:47:09	12121	643.939		2015-09-04	12:13:27	12746	1048.71
2015-09-04	11:47:10	12132	649.603		2015-09-04	12:13:28	12692	1004.66
2015-09-04	12:02:12	12134	650.638		2015-09-04	12:28:30	12240	701.445
2015-09-04	12:02:13	12101	633.766		2015-09-04	12:28:31	12548	896.006
2015-09-04	12:02:14	12069	617.823		2015-09-04	12:28:32	12806	1099.94
2015-09-04	12:02:15	12110	638.324		2015-09-04	12:28:33	12754	1055.4
2015-09-04	12:02:16	12074	620.287		2015-09-04	12:28:34	12744	1047.05
2015-09-04	12:02:17	12083	624.748		2015-09-04	12:28:35	12767	1066.37
2015-09-04	12:02:18	12133	650.121		2015-09-04	12:28:36	12775	1073.17
2015-09-04	12:02:19	12096	631.248		2015-09-04	12:28:37	12775	1073.17
2015-09-04	12:02:20	12093	629.742		2015-09-04	12:28:38	12793	1088.63
2015-09-04	12:02:21	12124	645.479		2015-09-04	12:28:39	12789	1085.18
2015-09-04	12:17:23	12182	675.985		2015-09-04	12:43:41	12723	1029.72
2015-09-04	12:17:24	12198	684.652		2015-09-04	12:43:42	12657	977.093
2015-09-04	12:17:25	12183	676.524		2015-09-04	12:43:43	12687	1000.67
2015-09-04	12:17:26	12238	706.807		2015-09-04	12:43:44	12711	1019.94
2015-09-04	12:17:27	12217	695.088		2015-09-04	12:43:45	12676	991.96
2015-09-04	12:17:28	12247	711.89		2015-09-04	12:43:46	12721	1028.08
2015-09-04	12:17:29	12171	670.091		2015-09-04	12:43:47	12705	1015.09
2015-09-04	12:17:30	12210	691.224		2015-09-04	12:43:48	12722	1028.9
2015-09-04	12:17:31	12209	690.674		2015-09-04	12:43:49	12666	984.107
2015-09-04	12:17:32	12206	689.026		2015-09-04	12:43:50	12665	983.326
2015-09-04	12:32:34	12181	675.447		2015-09-04	12:58:52	12755	1056.24
2015-09-04	12:32:35	12085	625.744		2015-09-04	12:58:53	12705	1015.09
2015-09-04	12:32:36	12190	680.305		2015-09-04	12:58:54	12716	1024
2015-09-04	12:32:37	12206	689.026		2015-09-04	12:58:55	12748	1050.38
2015-09-04	12:32:38	12157	662.663		2015-09-04	12:58:56	12780	1077.44
2015-09-04	12:32:39	12105	635.787		2015-09-04	12:58:57	12773	1071.46
2015-09-04	12:32:40	12239	707.37		2015-09-04	12:58:58	12732	1037.11
2015-09-04	12:32:41	12091	628.74		2015-09-04	12:58:59	12767	1066.37
2015-09-04	12:32:42	12220	696.75		2015-09-04	12:59:00	12743	1046.22
2015-09-04	12:32:43	12112	639.341		2015-09-04	12:59:01	12753	1054.57
2015-09-04	12:47:45	12223	698.416		2015-09-04	13:14:03	12511	870.039
2015-09-04	12:47:46	12251	714.161		2015-09-04	13:14:04	12493	857.681
2015-09-04	12:47:47	12302	743.757		2015-09-04	13:14:05	12505	865.9
2015-09-04	12:47:48	12118	642.402		2015-09-04	13:14:06	12458	834.15
2015-09-04	12:47:49	12227	700.644		2015-09-04	13:14:07	12528	881.875
2015-09-04	12:47:50	12241	708.497		2015-09-04	13:14:08	12464	838.137
2015-09-04	12:47:51	12197	684.107		2015-09-04	13:14:09	12494	858.363
2015-09-04	12:47:52	12195	683.018		2015-09-04	13:14:10	12464	838.137
2015-09-04	12:47:53	12194	682.475		2015-09-04	13:14:11	12514	872.116
2015-09-04	12:47:54	12234	704.56		2015-09-04	13:14:12	12462	836.806
2015-09-04	13:02:56	12024	596.079		2015-09-04	13:29:14	12856	1144.53
2015-09-04	13:02:57	12123	644.965		2015-09-04	13:29:15	12622	950.286
2015-09-04	13:02:58	12102	634.271		2015-09-04	13:29:16	12815	1107.83
2015-09-04	13:02:59	12133	650.121		2015-09-04	13:29:17	12677	992.749
2015-09-04	13:03:00	12180	674.91		2015-09-04	13:29:18	12705	1015.09
2015-09-04	13:03:01	12124	645.479		2015-09-04	13:29:19	12751	1052.89
2015-09-04	13:03:02	12149	658.455		2015-09-04	13:29:20	12758	1058.76
2015-09-04	13:03:03	12150	658.98		2015-09-04	13:29:21	12704	1014.28
2015-09-04	13:03:04	12140	653.754		2015-09-04	13:29:22	12716	1024
2015-09-04	13:03:05	12075	620.781		2015-09-04	13:29:23	12716	1024
2015-09-04	13:18:07	12154	661.082		2015-09-04	13:44:25	12523	878.377
2015-09-04	13:18:08	12217	695.088		2015-09-04	13:44:26	12531	883.98
2015-09-04	13:18:09	12239	707.37		2015-09-04	13:44:27	12685	999.082
2015-09-04	13:18:10	12212	692.326		2015-09-04	13:44:28	12586	923.481
2015-09-04	13:18:11	12188	679.222		2015-09-04	13:44:29	12495	859.045
2015-09-04	13:18:12	12201	686.289		2015-09-04	13:44:30	12497	860.412
2015-09-04	13:18:13	12121	643.939		2015-09-04	13:44:31	12548	896.006
2015-09-04	13:18:14	12183	676.524		2015-09-04	13:44:32	12446	826.232
2015-09-04	13:18:15	12262	720.443		2015-09-04	13:44:33	12554	900.289
2015-09-04	13:18:16	12132	649.603		2015-09-04	13:44:34	12532	884.683
2015-09-04	13:33:18	12130	648.569		2015-09-04	13:59:36	12590	926.421
2015-09-04	13:33:19	12181	675.447		2015-09-04	13:59:37	12583	921.281
2015-09-04	13:33:20	12170	669.557		2015-09-04	13:59:38	12674	990.385
2015-09-04	13:33:21	12205	688.478		2015-09-04	13:59:39	12618	947.27
2015-09-04	13:33:22	12107	636.801		2015-09-04	13:59:40	12645	967.818
2015-09-04	13:33:23	12168	668.492		2015-09-04	13:59:41	12613	943.513
2015-09-04	13:33:24	12134	650.638		2015-09-04	13:59:42	12665	983.326
2015-09-04	13:33:25	12187	678.682		2015-09-04	13:59:43	12596	930.85
2015-09-04	13:33:26	12099	632.757		2015-09-04	13:59:44	12487	853.6
2015-09-04	13:33:27	12255	716.439		2015-09-04	13:59:45	12683	997.495
2015-09-04	13:48:29	11999	584.331		2015-09-04	14:14:47	12594	929.371
2015-09-04	13:48:30	11925	550.898		2015-09-04	14:14:48	12655	975.541
2015-09-04	13:48:31	12004	586.662		2015-09-04	14:14:49	12459	834.813
2015-09-04	13:48:32	11923	550.022		2015-09-04	14:14:50	12519	875.589
2015-09-04	13:48:33	11918	547.836		2015-09-04	14:14:51	12727	1033
2015-09-04	13:48:34	11880	531.51		2015-09-04	14:14:52	12660	979.426
2015-09-04	13:48:35	11975	573.272		2015-09-04	14:14:53	12533	885.387
2015-09-04	13:48:36	11955	564.215		2015-09-04	14:14:54	12580	919.087
2015-09-04	13:48:37	12023	595.604		2015-09-04	14:14:55	12516	873.504
2015-09-04	13:48:38	12075	620.781		2015-09-04	14:14:56	12639	963.213
2015-09-04	14:03:40	12022	595.13		2015-09-04	14:29:58	12518	874.893
2015-09-04	14:03:41	12034	600.844		2015-09-04	14:29:59	12550	897.431
2015-09-04	14:03:42	11977	574.185		2015-09-04	14:30:00	12574	914.714
2015-09-04	14:03:43	12022	595.13		2015-09-04	14:30:01	12558	903.156
2015-09-04	14:03:44	12134	650.638		2015-09-04	14:30:02	12638	962.448
2015-09-04	14:03:45	11956	564.665		2015-09-04	14:30:03	12512	870.731
2015-09-04	14:03:46	11877	530.242		2015-09-04	14:30:04	12515	872.81
2015-09-04	14:03:47	12046	606.612		2015-09-04	14:30:05	12578	917.627
2015-09-04	14:03:48	12031	599.41		2015-09-04	14:30:06	12513	871.423
2015-09-04	14:03:49	11984	577.394		2015-09-04	14:30:07	12516	873.504
2015-09-04	14:18:51	11996	582.937		2015-09-04	14:45:09	12557	902.438
2015-09-04	14:18:52	12005	587.129		2015-09-04	14:45:10	12492	856.999
2015-09-04	14:18:53	11957	565.114		2015-09-04	14:45:11	12531	883.98
2015-09-04	14:18:54	12033	600.365		2015-09-04	14:45:12	12540	890.326
2015-09-04	14:18:55	12028	597.98		2015-09-04	14:45:13	12486	852.922
2015-09-04	14:18:56	11984	577.394		2015-09-04	14:45:14	12501	863.152
2015-09-04	14:18:57	12038	602.76		2015-09-04	14:45:15	12514	872.116
2015-09-04	14:18:58	11945	559.741		2015-09-04	14:45:16	12593	928.633
2015-09-04	14:18:59	11946	560.187		2015-09-04	14:45:17	12513	871.423
2015-09-04	14:19:00	12110	638.324		2015-09-04	14:45:18	12515	872.81
2015-09-04	14:34:02	12059	612.923		2015-09-04	15:00:20	12317	745.715
2015-09-04	14:34:03	11822	507.523		2015-09-04	15:00:21	12583	921.281
2015-09-04	14:34:04	11936	555.744		2015-09-04	15:00:22	12466	839.471
2015-09-04	14:34:05	11987	578.775		2015-09-04	15:00:23	12383	785.878
2015-09-04	14:34:06	11931	553.536		2015-09-04	15:00:24	12484	851.567
2015-09-04	14:34:07	12087	626.741		2015-09-04	15:00:25	12440	822.301
2015-09-04	14:34:08	11978	574.642		2015-09-04	15:00:26	12427	813.848
2015-09-04	14:34:09	11995	582.473		2015-09-04	15:00:27	12489	854.958
2015-09-04	14:34:10	11929	552.655		2015-09-04	15:00:28	12392	791.52
2015-09-04	14:34:11	11925	550.898		2015-09-04	15:00:29	12444	824.919
2015-09-04	14:49:13	11835	512.804		2015-09-04	15:15:31	12345	762.497
2015-09-04	14:49:14	11857	521.865		2015-09-04	15:15:32	12475	845.497
2015-09-04	14:49:15	11841	515.259		2015-09-04	15:15:33	12495	859.045
2015-09-04	14:49:16	12012	590.411		2015-09-04	15:15:34	12263	714.386
2015-09-04	14:49:17	11758	482.309		2015-09-04	15:15:35	12477	846.842
2015-09-04	14:49:18	12036	601.801		2015-09-04	15:15:36	12356	769.193
2015-09-04	14:49:19	11984	577.394		2015-09-04	15:15:37	12549	896.718
2015-09-04	14:49:20	11851	519.378		2015-09-04	15:15:38	12280	724.104
2015-09-04	14:49:21	11865	525.2		2015-09-04	15:15:39	12442	823.609
2015-09-04	14:49:22	11872	528.135		2015-09-04	15:15:40	12383	785.878
2015-09-04	15:04:24	11840	514.849		2015-09-04	15:30:42	12470	842.144
2015-09-04	15:04:25	11789	494.362		2015-09-04	15:30:43	12431	816.44
2015-09-04	15:04:26	11838	514.03		2015-09-04	15:30:44	12296	733.372
2015-09-04	15:04:27	11860	523.113		2015-09-04	15:30:45	12382	785.254
2015-09-04	15:04:28	11857	521.865		2015-09-04	15:30:46	12245	704.239
2015-09-04	15:04:29	11905	542.195		2015-09-04	15:30:47	12334	755.86
2015-09-04	15:04:30	11782	491.614		2015-09-04	15:30:48	12326	751.069
2015-09-04	15:04:31	11787	493.575		2015-09-04	15:30:49	12399	795.936
2015-09-04	15:04:32	11868	526.456		2015-09-04	15:30:50	12244	703.679
2015-09-04	15:04:33	11787	493.575		2015-09-04	15:30:51	12363	773.484
2015-09-04	15:19:35	11726	470.176		2015-09-04	15:45:53	11392	357.501
2015-09-04	15:19:36	11686	455.438		2015-09-04	15:45:54	11370	351.304
2015-09-04	15:19:37	11704	462.012		2015-09-04	15:45:55	11418	364.966
2015-09-04	15:19:38	11670	449.673		2015-09-04	15:45:56	11393	357.785
2015-09-04	15:19:39	11704	462.012		2015-09-04	15:45:57	11496	388.308
2015-09-04	15:19:40	11826	509.142		2015-09-04	15:45:58	11426	367.294
2015-09-04	15:19:41	11746	477.723		2015-09-04	15:45:59	11409	362.364
2015-09-04	15:19:42	11678	452.547		2015-09-04	15:46:00	11404	360.927
2015-09-04	15:19:43	11700	460.543		2015-09-04	15:46:01	11435	369.931
2015-09-04	15:19:44	11760	483.078		2015-09-04	15:46:02	11511	392.965
2015-09-04	15:34:46	11619	431.78		2015-09-04	16:01:04	10305	150.682
2015-09-04	15:34:47	11649	442.217		2015-09-04	16:01:05	10304	150.562
2015-09-04	15:34:48	11571	415.59		2015-09-04	16:01:06	10299	149.965
2015-09-04	15:34:49	11585	420.248		2015-09-04	16:01:07	10297	149.727
2015-09-04	15:34:50	11636	437.664		2015-09-04	16:01:08	10287	148.542
2015-09-04	15:34:51	11623	433.157		2015-09-04	16:01:09	10293	149.252
2015-09-04	15:34:52	11571	415.59		2015-09-04	16:01:10	10297	149.727
2015-09-04	15:34:53	11634	436.967		2015-09-04	16:01:11	10283	148.07
2015-09-04	15:34:54	11628	434.885		2015-09-04	16:01:12	10288	148.66
2015-09-04	15:34:55	11612	429.38		2015-09-04	16:01:13	10285	148.306
2015-09-04	15:49:57	11557	410.983		2015-09-04	16:16:15	10391	161.342
2015-09-04	15:49:58	11616	430.75		2015-09-04	16:16:16	10362	157.666
2015-09-04	15:49:59	11468	382.868		2015-09-04	16:16:17	10350	156.169
2015-09-04	15:50:00	11570	415.259		2015-09-04	16:16:18	10353	156.542
2015-09-04	15:50:01	11574	416.583		2015-09-04	16:16:19	10342	155.179
2015-09-04	15:50:02	11463	381.347		2015-09-04	16:16:20	10349	156.045
2015-09-04	15:50:03	11507	394.943		2015-09-04	16:16:21	10348	155.921
2015-09-04	15:50:04	11577	417.58		2015-09-04	16:16:22	10343	155.303
2015-09-04	15:50:05	11633	436.619		2015-09-04	16:16:23	10345	155.55
2015-09-04	15:50:06	11486	388.395		2015-09-04	16:16:24	10342	155.179
2015-09-04	16:05:08	9738	96.5711		2015-09-04	16:31:26	10128	130.907
2015-09-04	16:05:09	9741	96.8021		2015-09-04	16:31:27	10110	129.048
2015-09-04	16:05:10	9738	96.5711		2015-09-04	16:31:28	10106	128.638
2015-09-04	16:05:11	9734	96.264		2015-09-04	16:31:29	10121	130.181
2015-09-04	16:05:12	9739	96.648		2015-09-04	16:31:30	10097	127.721
2015-09-04	16:05:13	9736	96.4175		2015-09-04	16:31:31	10109	128.945
2015-09-04	16:05:14	9738	96.5711		2015-09-04	16:31:32	10123	130.388
2015-09-04	16:05:15	9736	96.4175		2015-09-04	16:31:33	10102	128.23
2015-09-04	16:05:16	9736	96.4175		2015-09-04	16:31:34	10117	129.768
2015-09-04	16:05:17	9741	96.8021		2015-09-04	16:31:35	10117	129.768
2015-09-04	16:20:19	9428	75.4493		2015-09-04	16:46:37	9875	107.061
2015-09-04	16:20:20	9422	75.0897		2015-09-04	16:46:38	9872	106.806
2015-09-04	16:20:21	9428	75.4493		2015-09-04	16:46:39	9882	107.659
2015-09-04	16:20:22	9428	75.4493		2015-09-04	16:46:40	9873	106.891
2015-09-04	16:20:23	9417	74.7914		2015-09-04	16:46:41	9848	104.788
2015-09-04	16:20:24	9423	75.1495		2015-09-04	16:46:42	9822	102.645
2015-09-04	16:20:25	9418	74.8509		2015-09-04	16:46:43	9862	105.961
2015-09-04	16:20:26	9421	75.0299		2015-09-04	16:46:44	9857	105.54
2015-09-04	16:20:27	9420	74.9702		2015-09-04	16:46:45	9871	106.721
2015-09-04	16:20:28	9416	74.7318		2015-09-04	16:46:46	9862	105.961
2015-09-04	16:35:30	8968	52.3113		2015-09-04	17:01:48	9335	69.6999
2015-09-04	16:35:31	8978	52.7295		2015-09-04	17:01:49	9324	69.0932
2015-09-04	16:35:32	8961	52.0206		2015-09-04	17:01:50	9354	70.7605
2015-09-04	16:35:33	8978	52.7295		2015-09-04	17:01:51	9349	70.4798
2015-09-04	16:35:34	8970	52.3947		2015-09-04	17:01:52	9342	70.0888
2015-09-04	16:35:35	8971	52.4364		2015-09-04	17:01:53	9338	69.8663
2015-09-04	16:35:36	8969	52.353		2015-09-04	17:01:54	9342	70.0888
2015-09-04	16:35:37	8973	52.52		2015-09-04	17:01:55	9334	69.6446
2015-09-04	16:35:38	8975	52.6037		2015-09-04	17:01:56	9339	69.9219
2015-09-04	16:35:39	8968	52.3113		2015-09-04	17:01:57	9337	69.8108
2015-09-04	16:50:41	8577	38.3173		2015-09-04	17:16:59	8384	32.7312
2015-09-04	16:50:42	8585	38.5621		2015-09-04	17:17:00	8398	33.0974
2015-09-04	16:50:43	8579	38.3784		2015-09-04	17:17:01	8391	32.9138
2015-09-04	16:50:44	8581	38.4395		2015-09-04	17:17:02	8399	33.1238
2015-09-04	16:50:45	8580	38.4089		2015-09-04	17:17:03	8382	32.6792
2015-09-04	16:50:46	8575	38.2563		2015-09-04	17:17:04	8396	33.0449
2015-09-04	16:50:47	8579	38.3784		2015-09-04	17:17:05	8391	32.9138
2015-09-04	16:50:48	8578	38.3478		2015-09-04	17:17:06	8375	32.4979
2015-09-04	16:50:49	8581	38.4395		2015-09-04	17:17:07	8397	33.0711
2015-09-04	16:50:50	8573	38.1955		2015-09-04	17:17:08	8375	32.4979
2015-09-04	17:05:52	7821	20.9886		2015-09-04	17:32:10	7764	19.9962
2015-09-04	17:05:53	7812	20.8388		2015-09-04	17:32:11	7775	20.1718
2015-09-04	17:05:54	7819	20.9552		2015-09-04	17:32:12	7779	20.236
2015-09-04	17:05:55	7809	20.7891		2015-09-04	17:32:13	7768	20.0599
2015-09-04	17:05:56	7817	20.9219		2015-09-04	17:32:14	7761	19.9486
2015-09-04	17:05:57	7808	20.7725		2015-09-04	17:32:15	7789	20.3975
2015-09-04	17:05:58	7809	20.7891		2015-09-04	17:32:16	7762	19.9644
2015-09-04	17:05:59	7805	20.723		2015-09-04	17:32:17	7772	20.1237
2015-09-04	17:06:00	7805	20.723		2015-09-04	17:32:18	7769	20.0758
2015-09-04	17:06:01	7810	20.8056		2015-09-04	17:32:19	7770	20.0918
2015-09-04	17:21:03	7340	14.3108		2015-09-04	17:47:21	7581	17.2893
2015-09-04	17:21:04	7342	14.3336		2015-09-04	17:47:22	7577	17.2345
2015-09-04	17:21:05	7345	14.3679		2015-09-04	17:47:23	7573	17.1798
2015-09-04	17:21:06	7346	14.3793		2015-09-04	17:47:24	7574	17.1934
2015-09-04	17:21:07	7343	14.345		2015-09-04	17:47:25	7568	17.1116
2015-09-04	17:21:08	7338	14.288		2015-09-04	17:47:26	7579	17.2619
2015-09-04	17:21:09	7342	14.3336		2015-09-04	17:47:27	7579	17.2619
2015-09-04	17:21:10	7337	14.2766		2015-09-04	17:47:28	7586	17.3582
2015-09-04	17:21:11	7342	14.3336		2015-09-04	17:47:29	7578	17.2482
2015-09-04	17:21:12	7335	14.2539		2015-09-04	17:47:30	7580	17.2756
2015-09-04	17:36:14	7335	14.2539		2015-09-04	18:02:32	8180	27.832
2015-09-04	17:36:15	7322	14.1071		2015-09-04	18:02:33	8190	28.0541
2015-09-04	17:36:16	7333	14.2312		2015-09-04	18:02:34	8185	27.9428
2015-09-04	17:36:17	7334	14.2426		2015-09-04	18:02:35	8182	27.8763
2015-09-04	17:36:18	7330	14.1973		2015-09-04	18:02:36	8184	27.9206
2015-09-04	17:36:19	7338	14.288		2015-09-04	18:02:37	8188	28.0095
2015-09-04	17:36:20	7331	14.2086		2015-09-04	18:02:38	8178	27.7878
2015-09-04	17:36:21	7336	14.2653		2015-09-04	18:02:39	8185	27.9428
2015-09-04	17:36:22	7334	14.2426		2015-09-04	18:02:40	8162	27.4366
2015-09-04	17:36:23	7326	14.1521		2015-09-04	18:02:41	8180	27.832
2015-09-04	17:51:25	7667	18.5667		2015-09-04	18:17:43	8301	30.6416
2015-09-04	17:51:26	7659	18.4488		2015-09-04	18:17:44	8317	31.0338
2015-09-04	17:51:27	7681	18.7748		2015-09-04	18:17:45	8309	30.8371
2015-09-04	17:51:28	7652	18.3462		2015-09-04	18:17:46	8343	31.6818
2015-09-04	17:51:29	7662	18.4929		2015-09-04	18:17:47	8295	30.4958
2015-09-04	17:51:30	7672	18.6407		2015-09-04	18:17:48	8320	31.1078
2015-09-04	17:51:31	7651	18.3316		2015-09-04	18:17:49	8311	30.8861
2015-09-04	17:51:32	7684	18.8197		2015-09-04	18:17:50	8321	31.1326
2015-09-04	17:51:33	7668	18.5815		2015-09-04	18:17:51	8347	31.7826
2015-09-04	17:51:34	7668	18.5815		2015-09-04	18:17:52	8332	31.406
2015-09-04	18:06:36	7931	22.9097		2015-09-04	18:32:54	8498	35.8354
2015-09-04	18:06:37	7930	22.8915		2015-09-04	18:32:55	8482	35.3826
2015-09-04	18:06:38	7936	23.0011		2015-09-04	18:32:56	8441	34.2482
2015-09-04	18:06:39	7923	22.7643		2015-09-04	18:32:57	8457	34.6865
2015-09-04	18:06:40	7919	22.6919		2015-09-04	18:32:58	8452	34.5489
2015-09-04	18:06:41	7933	22.9462		2015-09-04	18:32:59	8437	34.1395
2015-09-04	18:06:42	7926	22.8187		2015-09-04	18:33:00	8440	34.221
2015-09-04	18:06:43	7933	22.9462		2015-09-04	18:33:01	8441	34.2482
2015-09-04	18:06:44	7932	22.928		2015-09-04	18:33:02	8395	33.0186
2015-09-04	18:06:45	7927	22.8369		2015-09-04	18:33:03	8437	34.1395
2015-09-04	18:21:47	8306	30.8808		2015-09-04	18:48:05	7758	19.9011
2015-09-04	18:21:48	8296	30.6359		2015-09-04	18:48:06	7765	20.0121
2015-09-04	18:21:49	8289	30.4656		2015-09-04	18:48:07	7757	19.8852
2015-09-04	18:21:50	8330	31.4765		2015-09-04	18:48:08	7771	20.1078
2015-09-04	18:21:51	8307	30.9054		2015-09-04	18:48:09	7761	19.9486
2015-09-04	18:21:52	8272	30.056		2015-09-04	18:48:10	7769	20.0758
2015-09-04	18:21:53	8309	30.9546		2015-09-04	18:48:11	7770	20.0918
2015-09-04	18:21:54	8273	30.08		2015-09-04	18:48:12	7772	20.1237
2015-09-04	18:21:55	8266	29.9128		2015-09-04	18:48:13	7773	20.1397
2015-09-04	18:21:56	8298	30.6847		2015-09-04	18:48:14	7766	20.028
2015-09-04	18:36:58	8092	26.043		2015-09-04	19:03:16	7677	18.6602
2015-09-04	18:36:59	8119	26.6089		2015-09-04	19:03:17	7668	18.5272
2015-09-04	18:37:00	8119	26.6089		2015-09-04	19:03:18	7668	18.5272
2015-09-04	18:37:01	8116	26.5454		2015-09-04	19:03:19	7665	18.4831
2015-09-04	18:37:02	8111	26.44		2015-09-04	19:03:20	7662	18.439
2015-09-04	18:37:03	8121	26.6513		2015-09-04	19:03:21	7677	18.6602
2015-09-04	18:37:04	8122	26.6725		2015-09-04	19:03:22	7642	18.1482
2015-09-04	18:37:05	8120	26.6301		2015-09-04	19:03:23	7685	18.7792
2015-09-04	18:37:06	8106	26.3349		2015-09-04	19:03:24	7640	18.1194
2015-09-04	18:37:07	8104	26.293		2015-09-04	19:03:25	7665	18.4831
2015-09-04	18:52:09	7242	13.2366		2015-09-04	19:18:27	6517	7.42168
2015-09-04	18:52:10	7237	13.184		2015-09-04	19:18:28	6507	7.36292
2015-09-04	18:52:11	7236	13.1735		2015-09-04	19:18:29	6512	7.39224
2015-09-04	18:52:12	7233	13.1421		2015-09-04	19:18:30	6525	7.46902
2015-09-04	18:52:13	7231	13.1212		2015-09-04	19:18:31	6496	7.29883
2015-09-04	18:52:14	7207	12.8728		2015-09-04	19:18:32	6525	7.46902
2015-09-04	18:52:15	7227	13.0795		2015-09-04	19:18:33	6493	7.28144
2015-09-04	18:52:16	7225	13.0587		2015-09-04	19:18:34	6508	7.36878
2015-09-04	18:52:17	7226	13.0691		2015-09-04	19:18:35	6503	7.33955
2015-09-04	18:52:18	7228	13.0899		2015-09-04	19:18:36	6501	7.32789
2015-09-04	19:07:20	7138	12.1847		2015-09-04	19:33:38	4701	1.75245
2015-09-04	19:07:21	7146	12.2626		2015-09-04	19:33:39	4730	1.79332
2015-09-04	19:07:22	7136	12.1653		2015-09-04	19:33:40	4695	1.74412
2015-09-04	19:07:23	7149	12.2919		2015-09-04	19:33:41	4716	1.77347
2015-09-04	19:07:24	7135	12.1556		2015-09-04	19:33:42	4699	1.74967
2015-09-04	19:07:25	7142	12.2236		2015-09-04	19:33:43	4681	1.72482
2015-09-04	19:07:26	7137	12.175		2015-09-04	19:33:44	4721	1.78053
2015-09-04	19:07:27	7132	12.1266		2015-09-04	19:33:45	4668	1.70709
2015-09-04	19:07:28	7140	12.2041		2015-09-04	19:33:46	4717	1.77488
2015-09-04	19:07:29	7128	12.0881		2015-09-04	19:33:47	4670	1.7098
2015-09-04	19:22:31	5893	4.52186		2015-09-04	19:48:49	1444	0.131638
2015-09-04	19:22:32	5873	4.45043		2015-09-04	19:48:50	1447	0.131952
2015-09-04	19:22:33	5888	4.5039		2015-09-04	19:48:51	1428	0.129974
2015-09-04	19:22:34	5869	4.43628		2015-09-04	19:48:52	1441	0.131324
2015-09-04	19:22:35	5883	4.486		2015-09-04	19:48:53	1417	0.128843
2015-09-04	19:22:36	5871	4.44335		2015-09-04	19:48:54	1424	0.129562
2015-09-04	19:22:37	5875	4.45752		2015-09-04	19:48:55	1404	0.127518
2015-09-04	19:22:38	5867	4.42922		2015-09-04	19:48:56	1425	0.129665
2015-09-04	19:22:39	5862	4.41162		2015-09-04	19:48:57	1381	0.125208
2015-09-04	19:22:40	5864	4.41865		2015-09-04	19:48:58	1409	0.128026
2015-09-04	19:37:42	3883	0.912634		2015-09-04	20:04:00	53	0.0435741
2015-09-04	19:37:43	3863	0.898217		2015-09-04	20:04:01	53	0.0435741
2015-09-04	19:37:44	3877	0.908285		2015-09-04	20:04:02	53	0.0435741
2015-09-04	19:37:45	3854	0.891803		2015-09-04	20:04:03	53	0.0435741
2015-09-04	19:37:46	3867	0.901082		2015-09-04	20:04:04	53	0.0435741
2015-09-04	19:37:47	3858	0.894648		2015-09-04	20:04:05	53	0.0435741
2015-09-04	19:37:48	3851	0.889676		2015-09-04	20:04:06	53	0.0435741
2015-09-04	19:37:49	3854	0.891803		2015-09-04	20:04:07	54	0.0436087
2015-09-04	19:37:50	3849	0.88826		2015-09-04	20:04:08	53	0.0435741
2015-09-04	19:37:51	3839	0.881216		2015-09-04	20:04:09	53	0.0435741
2015-09-04	19:52:53	119	0.0455801		2015-09-04	20:19:11	53	0.0435741
2015-09-04	19:52:54	57	0.0433847		2015-09-04	20:19:12	53	0.0435741
2015-09-04	19:52:55	57	0.0433847		2015-09-04	20:19:13	53	0.0435741
2015-09-04	19:52:56	57	0.0433847		2015-09-04	20:19:14	53	0.0435741
2015-09-04	19:52:57	57	0.0433847		2015-09-04	20:19:15	53	0.0435741
2015-09-04	19:52:58	57	0.0433847		2015-09-04	20:19:16	53	0.0435741
2015-09-04	19:52:59	57	0.0433847		2015-09-04	20:19:17	53	0.0435741
2015-09-04	19:53:00	57	0.0433847		2015-09-04	20:19:18	53	0.0435741
2015-09-04	19:53:01	57	0.0433847		2015-09-04	20:19:19	54	0.0436087
2015-09-04	19:53:02	57	0.0433847		2015-09-04	20:19:20	53	0.0435741
2015-09-04	20:08:04	54	0.0432812		2015-09-04	20:34:22	53	0.0435741
2015-09-04	20:08:05	54	0.0432812		2015-09-04	20:34:23	53	0.0435741
2015-09-04	20:08:06	54	0.0432812		2015-09-04	20:34:24	53	0.0435741
2015-09-04	20:08:07	54	0.0432812		2015-09-04	20:34:25	53	0.0435741
2015-09-04	20:08:08	54	0.0432812		2015-09-04	20:34:26	53	0.0435741
2015-09-04	20:08:09	54	0.0432812		2015-09-04	20:34:27	53	0.0435741
2015-09-04	20:08:10	54	0.0432812		2015-09-04	20:34:28	53	0.0435741
2015-09-04	20:08:11	54	0.0432812		2015-09-04	20:34:29	53	0.0435741
2015-09-04	20:08:12	54	0.0432812		2015-09-04	20:34:30	53	0.0435741
2015-09-04	20:08:13	54	0.0432812		2015-09-04	20:34:31	53	0.0435741
2015-09-04	20:23:15	53	0.0432468		2015-09-04	20:49:33	53	0.0435741
2015-09-04	20:23:16	54	0.0432812		2015-09-04	20:49:34	53	0.0435741
2015-09-04	20:23:17	54	0.0432812		2015-09-04	20:49:35	53	0.0435741
2015-09-04	20:23:18	54	0.0432812		2015-09-04	20:49:36	53	0.0435741
2015-09-04	20:23:19	54	0.0432812		2015-09-04	20:49:37	53	0.0435741
2015-09-04	20:23:20	54	0.0432812		2015-09-04	20:49:38	53	0.0435741
2015-09-04	20:23:21	54	0.0432812		2015-09-04	20:49:39	54	0.0436087
2015-09-04	20:23:22	54	0.0432812		2015-09-04	20:49:40	54	0.0436087
2015-09-04	20:23:23	54	0.0432812		2015-09-04	20:49:41	53	0.0435741
2015-09-04	20:23:24	54	0.0432812		2015-09-04	20:49:42	53	0.0435741
2015-09-04	20:38:26	54	0.0432812		2015-09-04	21:04:44	53	0.0435741
2015-09-04	20:38:27	54	0.0432812		2015-09-04	21:04:45	53	0.0435741
2015-09-04	20:38:28	54	0.0432812		2015-09-04	21:04:46	53	0.0435741
2015-09-04	20:38:29	54	0.0432812		2015-09-04	21:04:47	53	0.0435741
2015-09-04	20:38:30	54	0.0432812		2015-09-04	21:04:48	53	0.0435741
2015-09-04	20:38:31	54	0.0432812		2015-09-04	21:04:49	53	0.0435741
2015-09-04	20:38:32	54	0.0432812		2015-09-04	21:04:50	53	0.0435741
2015-09-04	20:38:33	54	0.0432812		2015-09-04	21:04:51	53	0.0435741
2015-09-04	20:38:34	54	0.0432812		2015-09-04	21:04:52	53	0.0435741
2015-09-04	20:38:35	54	0.0432812		2015-09-04	21:04:53	53	0.0435741
2015-09-04	20:53:37	53	0.0432468		2015-09-04	21:19:55	53	0.0435741
2015-09-04	20:53:38	54	0.0432812		2015-09-04	21:19:56	53	0.0435741
2015-09-04	20:53:39	54	0.0432812		2015-09-04	21:19:57	53	0.0435741
2015-09-04	20:53:40	54	0.0432812		2015-09-04	21:19:58	53	0.0435741
2015-09-04	20:53:41	54	0.0432812		2015-09-04	21:19:59	53	0.0435741
2015-09-04	20:53:42	54	0.0432812		2015-09-04	21:20:00	53	0.0435741
2015-09-04	20:53:43	54	0.0432812		2015-09-04	21:20:01	54	0.0436087
2015-09-04	20:53:44	54	0.0432812		2015-09-04	21:20:02	54	0.0436087
2015-09-04	20:53:45	54	0.0432812		2015-09-04	21:20:03	53	0.0435741
2015-09-04	20:53:46	54	0.0432812		2015-09-04	21:20:04	54	0.0436087
2015-09-04	21:08:48	54	0.0432812		2015-09-04	21:35:06	53	0.0435741
2015-09-04	21:08:49	54	0.0432812		2015-09-04	21:35:07	53	0.0435741
2015-09-04	21:08:50	54	0.0432812		2015-09-04	21:35:08	53	0.0435741
2015-09-04	21:08:51	54	0.0432812		2015-09-04	21:35:09	53	0.0435741
2015-09-04	21:08:52	54	0.0432812		2015-09-04	21:35:10	53	0.0435741
2015-09-04	21:08:53	54	0.0432812		2015-09-04	21:35:11	53	0.0435741
2015-09-04	21:08:54	54	0.0432812		2015-09-04	21:35:12	53	0.0435741
2015-09-04	21:08:55	54	0.0432812		2015-09-04	21:35:13	53	0.0435741
2015-09-04	21:08:56	54	0.0432812		2015-09-04	21:35:14	53	0.0435741
2015-09-04	21:08:57	54	0.0432812		2015-09-04	21:35:15	54	0.0436087
2015-09-04	21:23:59	54	0.0432812		2015-09-04	21:50:17	53	0.0435741
2015-09-04	21:24:00	54	0.0432812		2015-09-04	21:50:18	53	0.0435741
2015-09-04	21:24:01	54	0.0432812		2015-09-04	21:50:19	53	0.0435741
2015-09-04	21:24:02	54	0.0432812		2015-09-04	21:50:20	53	0.0435741
2015-09-04	21:24:03	54	0.0432812		2015-09-04	21:50:21	53	0.0435741
2015-09-04	21:24:04	54	0.0432812		2015-09-04	21:50:22	53	0.0435741
2015-09-04	21:24:05	54	0.0432812		2015-09-04	21:50:23	53	0.0435741
2015-09-04	21:24:06	54	0.0432812		2015-09-04	21:50:24	53	0.0435741
2015-09-04	21:24:07	54	0.0432812		2015-09-04	21:50:25	53	0.0435741
2015-09-04	21:24:08	54	0.0432812		2015-09-04	21:50:26	53	0.0435741
2015-09-04	21:39:10	54	0.0432812		2015-09-04	22:05:28	53	0.0435741
2015-09-04	21:39:11	54	0.0432812		2015-09-04	22:05:29	53	0.0435741
2015-09-04	21:39:12	54	0.0432812		2015-09-04	22:05:30	53	0.0435741
2015-09-04	21:39:13	54	0.0432812		2015-09-04	22:05:31	53	0.0435741
2015-09-04	21:39:14	54	0.0432812		2015-09-04	22:05:32	53	0.0435741
2015-09-04	21:39:15	54	0.0432812		2015-09-04	22:05:33	53	0.0435741
2015-09-04	21:39:16	54	0.0432812		2015-09-04	22:05:34	53	0.0435741
2015-09-04	21:39:17	54	0.0432812		2015-09-04	22:05:35	53	0.0435741
2015-09-04	21:39:18	54	0.0432812		2015-09-04	22:05:36	53	0.0435741
2015-09-04	21:39:19	54	0.0432812		2015-09-04	22:05:37	53	0.0435741
2015-09-04	21:54:21	54	0.0432812		2015-09-04	22:20:39	53	0.0435741
2015-09-04	21:54:22	54	0.0432812		2015-09-04	22:20:40	54	0.0436087
2015-09-04	21:54:23	54	0.0432812		2015-09-04	22:20:41	53	0.0435741
2015-09-04	21:54:24	54	0.0432812		2015-09-04	22:20:42	53	0.0435741
2015-09-04	21:54:25	54	0.0432812		2015-09-04	22:20:43	53	0.0435741
2015-09-04	21:54:26	54	0.0432812		2015-09-04	22:20:44	53	0.0435741
2015-09-04	21:54:27	54	0.0432812		2015-09-04	22:20:45	53	0.0435741
2015-09-04	21:54:28	54	0.0432812		2015-09-04	22:20:46	53	0.0435741
2015-09-04	21:54:29	54	0.0432812		2015-09-04	22:20:47	53	0.0435741
2015-09-04	21:54:30	54	0.0432812		2015-09-04	22:20:48	54	0.0436087
2015-09-04	22:09:32	54	0.0432812		2015-09-04	22:35:50	53	0.0435741
2015-09-04	22:09:33	54	0.0432812		2015-09-04	22:35:51	53	0.0435741
2015-09-04	22:09:34	54	0.0432812		2015-09-04	22:35:52	53	0.0435741
2015-09-04	22:09:35	53	0.0432468		2015-09-04	22:35:53	53	0.0435741
2015-09-04	22:09:36	54	0.0432812		2015-09-04	22:35:54	53	0.0435741
2015-09-04	22:09:37	54	0.0432812		2015-09-04	22:35:55	53	0.0435741
2015-09-04	22:09:38	54	0.0432812		2015-09-04	22:35:56	53	0.0435741
2015-09-04	22:09:39	54	0.0432812		2015-09-04	22:35:57	53	0.0435741
2015-09-04	22:09:40	54	0.0432812		2015-09-04	22:35:58	53	0.0435741
2015-09-04	22:09:41	54	0.0432812		2015-09-04	22:35:59	53	0.0435741
2015-09-04	22:24:43	54	0.0432812		2015-09-04	22:51:01	53	0.0435741
2015-09-04	22:24:44	54	0.0432812		2015-09-04	22:51:02	53	0.0435741
2015-09-04	22:24:45	54	0.0432812		2015-09-04	22:51:03	53	0.0435741
2015-09-04	22:24:46	54	0.0432812		2015-09-04	22:51:04	53	0.0435741
2015-09-04	22:24:47	54	0.0432812		2015-09-04	22:51:05	53	0.0435741
2015-09-04	22:24:48	54	0.0432812		2015-09-04	22:51:06	53	0.0435741
2015-09-04	22:24:49	54	0.0432812		2015-09-04	22:51:07	53	0.0435741
2015-09-04	22:24:50	54	0.0432812		2015-09-04	22:51:08	54	0.0436087
2015-09-04	22:24:51	54	0.0432812		2015-09-04	22:51:09	53	0.0435741
2015-09-04	22:24:52	54	0.0432812		2015-09-04	22:51:10	53	0.0435741
2015-09-04	22:39:54	54	0.0432812		2015-09-04	23:06:12	53	0.0435741
2015-09-04	22:39:55	54	0.0432812		2015-09-04	23:06:13	53	0.0435741
2015-09-04	22:39:56	54	0.0432812		2015-09-04	23:06:14	53	0.0435741
2015-09-04	22:39:57	54	0.0432812		2015-09-04	23:06:15	53	0.0435741
2015-09-04	22:39:58	54	0.0432812		2015-09-04	23:06:16	53	0.0435741
2015-09-04	22:39:59	54	0.0432812		2015-09-04	23:06:17	54	0.0436087
2015-09-04	22:40:00	54	0.0432812		2015-09-04	23:06:18	53	0.0435741
2015-09-04	22:40:01	54	0.0432812		2015-09-04	23:06:19	54	0.0436087
2015-09-04	22:40:02	54	0.0432812		2015-09-04	23:06:20	53	0.0435741
2015-09-04	22:40:03	54	0.0432812		2015-09-04	23:06:21	54	0.0436087
2015-09-04	22:55:05	54	0.0432812		2015-09-04	23:21:23	53	0.0435741
2015-09-04	22:55:06	54	0.0432812		2015-09-04	23:21:24	53	0.0435741
2015-09-04	22:55:07	54	0.0432812		2015-09-04	23:21:25	53	0.0435741
2015-09-04	22:55:08	54	0.0432812		2015-09-04	23:21:26	54	0.0436087
2015-09-04	22:55:09	54	0.0432812		2015-09-04	23:21:27	53	0.0435741
2015-09-04	22:55:10	54	0.0432812		2015-09-04	23:21:28	53	0.0435741
2015-09-04	22:55:11	54	0.0432812		2015-09-04	23:21:29	53	0.0435741
2015-09-04	22:55:12	54	0.0432812		2015-09-04	23:21:30	53	0.0435741
2015-09-04	22:55:13	54	0.0432812		2015-09-04	23:21:31	53	0.0435741
2015-09-04	22:55:14	54	0.0432812		2015-09-04	23:21:32	53	0.0435741
2015-09-04	23:10:16	53	0.0432468		2015-09-04	23:36:34	53	0.0435741
2015-09-04	23:10:17	54	0.0432812		2015-09-04	23:36:35	53	0.0435741
2015-09-04	23:10:18	54	0.0432812		2015-09-04	23:36:36	53	0.0435741
2015-09-04	23:10:19	53	0.0432468		2015-09-04	23:36:37	53	0.0435741
2015-09-04	23:10:20	54	0.0432812		2015-09-04	23:36:38	53	0.0435741
2015-09-04	23:10:21	54	0.0432812		2015-09-04	23:36:39	53	0.0435741
2015-09-04	23:10:22	54	0.0432812		2015-09-04	23:36:40	53	0.0435741
2015-09-04	23:10:23	54	0.0432812		2015-09-04	23:36:41	53	0.0435741
2015-09-04	23:10:24	54	0.0432812		2015-09-04	23:36:42	53	0.0435741
2015-09-04	23:10:25	54	0.0432812		2015-09-04	23:36:43	53	0.0435741
2015-09-04	23:25:27	54	0.0432812		2015-09-04	23:51:45	53	0.0435741
2015-09-04	23:25:28	54	0.0432812		2015-09-04	23:51:46	53	0.0435741
2015-09-04	23:25:29	53	0.0432468		2015-09-04	23:51:47	53	0.0435741
2015-09-04	23:25:30	54	0.0432812		2015-09-04	23:51:48	53	0.0435741
2015-09-04	23:25:31	54	0.0432812		2015-09-04	23:51:49	53	0.0435741
2015-09-04	23:25:32	54	0.0432812		2015-09-04	23:51:50	53	0.0435741
2015-09-04	23:25:33	54	0.0432812		2015-09-04	23:51:51	53	0.0435741
2015-09-04	23:25:34	54	0.0432812		2015-09-04	23:51:52	53	0.0435741
2015-09-04	23:25:35	54	0.0432812		2015-09-04	23:51:53	53	0.0435741
2015-09-04	23:25:36	54	0.0432812		2015-09-04	23:51:54	53	0.0435741
2015-09-04	23:40:38	54	0.0432812		2015-09-05	00:06:56	53	0.0435741
2015-09-04	23:40:39	54	0.0432812		2015-09-05	00:06:57	53	0.0435741
2015-09-04	23:40:40	54	0.0432812		2015-09-05	00:06:58	53	0.0435741
2015-09-04	23:40:41	54	0.0432812		2015-09-05	00:06:59	54	0.0436087
2015-09-04	23:40:42	54	0.0432812		2015-09-05	00:07:00	53	0.0435741
2015-09-04	23:40:43	54	0.0432812		2015-09-05	00:07:01	53	0.0435741
2015-09-04	23:40:44	54	0.0432812		2015-09-05	00:07:02	53	0.0435741
2015-09-04	23:40:45	54	0.0432812		2015-09-05	00:07:03	53	0.0435741
2015-09-04	23:40:46	54	0.0432812		2015-09-05	00:07:04	53	0.0435741
2015-09-04	23:40:47	54	0.0432812		2015-09-05	00:07:05	53	0.0435741
2015-09-04	23:55:49	54	0.0432812		2015-09-05	00:22:07	53	0.0435741
2015-09-04	23:55:50	54	0.0432812		2015-09-05	00:22:08	53	0.0435741
2015-09-04	23:55:51	54	0.0432812		2015-09-05	00:22:09	53	0.0435741
2015-09-04	23:55:52	54	0.0432812		2015-09-05	00:22:10	53	0.0435741
2015-09-04	23:55:53	54	0.0432812		2015-09-05	00:22:11	53	0.0435741
2015-09-04	23:55:54	54	0.0432812		2015-09-05	00:22:12	53	0.0435741
2015-09-04	23:55:55	54	0.0432812		2015-09-05	00:22:13	53	0.0435741
2015-09-04	23:55:56	53	0.0432468		2015-09-05	00:22:14	54	0.0436087
2015-09-04	23:55:57	54	0.0432812		2015-09-05	00:22:15	53	0.0435741
2015-09-04	23:55:58	54	0.0432812		2015-09-05	00:22:16	54	0.0436087
2015-09-05	00:11:00	54	0.0432812		2015-09-05	00:37:18	53	0.0435741
2015-09-05	00:11:01	54	0.0432812		2015-09-05	00:37:19	53	0.0435741
2015-09-05	00:11:02	54	0.0432812		2015-09-05	00:37:20	53	0.0435741
2015-09-05	00:11:03	54	0.0432812		2015-09-05	00:37:21	53	0.0435741
2015-09-05	00:11:04	54	0.0432812		2015-09-05	00:37:22	53	0.0435741
2015-09-05	00:11:05	54	0.0432812		2015-09-05	00:37:23	53	0.0435741
2015-09-05	00:11:06	54	0.0432812		2015-09-05	00:37:24	54	0.0436087
2015-09-05	00:11:07	54	0.0432812		2015-09-05	00:37:25	53	0.0435741
2015-09-05	00:11:08	54	0.0432812		2015-09-05	00:37:26	53	0.0435741
2015-09-05	00:11:09	54	0.0432812		2015-09-05	00:37:27	53	0.0435741
2015-09-05	00:26:11	53	0.0432468		2015-09-05	00:52:29	53	0.0435741
2015-09-05	00:26:12	54	0.0432812		2015-09-05	00:52:30	53	0.0435741
2015-09-05	00:26:13	54	0.0432812		2015-09-05	00:52:31	53	0.0435741
2015-09-05	00:26:14	54	0.0432812		2015-09-05	00:52:32	53	0.0435741
2015-09-05	00:26:15	54	0.0432812		2015-09-05	00:52:33	53	0.0435741
2015-09-05	00:26:16	54	0.0432812		2015-09-05	00:52:34	53	0.0435741
2015-09-05	00:26:17	54	0.0432812		2015-09-05	00:52:35	53	0.0435741
2015-09-05	00:26:18	54	0.0432812		2015-09-05	00:52:36	53	0.0435741
2015-09-05	00:26:19	54	0.0432812		2015-09-05	00:52:37	53	0.0435741
2015-09-05	00:26:20	54	0.0432812		2015-09-05	00:52:38	54	0.0436087
2015-09-05	00:41:22	54	0.0432812		2015-09-05	01:07:40	53	0.0435741
2015-09-05	00:41:23	53	0.0432468		2015-09-05	01:07:41	53	0.0435741
2015-09-05	00:41:24	54	0.0432812		2015-09-05	01:07:42	53	0.0435741
2015-09-05	00:41:25	54	0.0432812		2015-09-05	01:07:43	53	0.0435741
2015-09-05	00:41:26	53	0.0432468		2015-09-05	01:07:44	53	0.0435741
2015-09-05	00:41:27	54	0.0432812		2015-09-05	01:07:45	53	0.0435741
2015-09-05	00:41:28	54	0.0432812		2015-09-05	01:07:46	53	0.0435741
2015-09-05	00:41:29	54	0.0432812		2015-09-05	01:07:47	53	0.0435741
2015-09-05	00:41:30	54	0.0432812		2015-09-05	01:07:48	53	0.0435741
2015-09-05	00:41:31	54	0.0432812		2015-09-05	01:07:49	54	0.0436087
2015-09-05	00:56:33	53	0.0432468		2015-09-05	01:22:51	53	0.0435741
2015-09-05	00:56:34	54	0.0432812		2015-09-05	01:22:52	53	0.0435741
2015-09-05	00:56:35	53	0.0432468		2015-09-05	01:22:53	53	0.0435741
2015-09-05	00:56:36	53	0.0432468		2015-09-05	01:22:54	53	0.0435741
2015-09-05	00:56:37	53	0.0432468		2015-09-05	01:22:55	53	0.0435741
2015-09-05	00:56:38	54	0.0432812		2015-09-05	01:22:56	53	0.0435741
2015-09-05	00:56:39	54	0.0432812		2015-09-05	01:22:57	53	0.0435741
2015-09-05	00:56:40	54	0.0432812		2015-09-05	01:22:58	53	0.0435741
2015-09-05	00:56:41	54	0.0432812		2015-09-05	01:22:59	54	0.0436087
2015-09-05	00:56:42	54	0.0432812		2015-09-05	01:23:00	53	0.0435741
2015-09-05	01:11:44	53	0.0432468		2015-09-05	01:38:02	53	0.0435741
2015-09-05	01:11:45	54	0.0432812		2015-09-05	01:38:03	53	0.0435741
2015-09-05	01:11:46	54	0.0432812		2015-09-05	01:38:04	53	0.0435741
2015-09-05	01:11:47	54	0.0432812		2015-09-05	01:38:05	53	0.0435741
2015-09-05	01:11:48	54	0.0432812		2015-09-05	01:38:06	53	0.0435741
2015-09-05	01:11:49	54	0.0432812		2015-09-05	01:38:07	53	0.0435741
2015-09-05	01:11:50	54	0.0432812		2015-09-05	01:38:08	53	0.0435741
2015-09-05	01:11:51	54	0.0432812		2015-09-05	01:38:09	53	0.0435741
2015-09-05	01:11:52	54	0.0432812		2015-09-05	01:38:10	53	0.0435741
2015-09-05	01:11:53	54	0.0432812		2015-09-05	01:38:11	53	0.0435741
2015-09-05	01:26:55	54	0.0432812		2015-09-05	01:53:13	53	0.0435741
2015-09-05	01:26:56	54	0.0432812		2015-09-05	01:53:14	53	0.0435741
2015-09-05	01:26:57	54	0.0432812		2015-09-05	01:53:15	53	0.0435741
2015-09-05	01:26:58	54	0.0432812		2015-09-05	01:53:16	53	0.0435741
2015-09-05	01:26:59	54	0.0432812		2015-09-05	01:53:17	53	0.0435741
2015-09-05	01:27:00	54	0.0432812		2015-09-05	01:53:18	53	0.0435741
2015-09-05	01:27:01	54	0.0432812		2015-09-05	01:53:19	53	0.0435741
2015-09-05	01:27:02	54	0.0432812		2015-09-05	01:53:20	53	0.0435741
2015-09-05	01:27:03	54	0.0432812		2015-09-05	01:53:21	53	0.0435741
2015-09-05	01:27:04	54	0.0432812		2015-09-05	01:53:22	54	0.0436087
2015-09-05	01:42:06	53	0.0432468		2015-09-05	02:08:24	53	0.0435741
2015-09-05	01:42:07	54	0.0432812		2015-09-05	02:08:25	53	0.0435741
2015-09-05	01:42:08	54	0.0432812		2015-09-05	02:08:26	53	0.0435741
2015-09-05	01:42:09	54	0.0432812		2015-09-05	02:08:27	53	0.0435741
2015-09-05	01:42:10	54	0.0432812		2015-09-05	02:08:28	53	0.0435741
2015-09-05	01:42:11	54	0.0432812		2015-09-05	02:08:29	53	0.0435741
2015-09-05	01:42:12	54	0.0432812		2015-09-05	02:08:30	53	0.0435741
2015-09-05	01:42:13	54	0.0432812		2015-09-05	02:08:31	53	0.0435741
2015-09-05	01:42:14	54	0.0432812		2015-09-05	02:08:32	53	0.0435741
2015-09-05	01:42:15	54	0.0432812		2015-09-05	02:08:33	53	0.0435741
2015-09-05	01:57:17	53	0.0432468		2015-09-05	02:23:35	53	0.0435741
2015-09-05	01:57:18	54	0.0432812		2015-09-05	02:23:36	53	0.0435741
2015-09-05	01:57:19	53	0.0432468		2015-09-05	02:23:37	53	0.0435741
2015-09-05	01:57:20	54	0.0432812		2015-09-05	02:23:38	53	0.0435741
2015-09-05	01:57:21	54	0.0432812		2015-09-05	02:23:39	53	0.0435741
2015-09-05	01:57:22	54	0.0432812		2015-09-05	02:23:40	53	0.0435741
2015-09-05	01:57:23	54	0.0432812		2015-09-05	02:23:41	53	0.0435741
2015-09-05	01:57:24	54	0.0432812		2015-09-05	02:23:42	53	0.0435741
2015-09-05	01:57:25	54	0.0432812		2015-09-05	02:23:43	53	0.0435741
2015-09-05	01:57:26	54	0.0432812		2015-09-05	02:23:44	53	0.0435741
2015-09-05	02:12:28	54	0.0432812		2015-09-05	02:38:46	53	0.0435741
2015-09-05	02:12:29	54	0.0432812		2015-09-05	02:38:47	53	0.0435741
2015-09-05	02:12:30	53	0.0432468		2015-09-05	02:38:48	53	0.0435741
2015-09-05	02:12:31	54	0.0432812		2015-09-05	02:38:49	53	0.0435741
2015-09-05	02:12:32	54	0.0432812		2015-09-05	02:38:50	53	0.0435741
2015-09-05	02:12:33	54	0.0432812		2015-09-05	02:38:51	53	0.0435741
2015-09-05	02:12:34	53	0.0432468		2015-09-05	02:38:52	53	0.0435741
2015-09-05	02:12:35	54	0.0432812		2015-09-05	02:38:53	54	0.0436087
2015-09-05	02:12:36	54	0.0432812		2015-09-05	02:38:54	53	0.0435741
2015-09-05	02:12:37	54	0.0432812		2015-09-05	02:38:55	53	0.0435741
2015-09-05	02:27:39	54	0.0432812		2015-09-05	02:53:57	53	0.0435741
2015-09-05	02:27:40	54	0.0432812		2015-09-05	02:53:58	54	0.0436087
2015-09-05	02:27:41	54	0.0432812		2015-09-05	02:53:59	53	0.0435741
2015-09-05	02:27:42	54	0.0432812		2015-09-05	02:54:00	53	0.0435741
2015-09-05	02:27:43	54	0.0432812		2015-09-05	02:54:01	53	0.0435741
2015-09-05	02:27:44	54	0.0432812		2015-09-05	02:54:02	53	0.0435741
2015-09-05	02:27:45	54	0.0432812		2015-09-05	02:54:03	53	0.0435741
2015-09-05	02:27:46	54	0.0432812		2015-09-05	02:54:04	53	0.0435741
2015-09-05	02:27:47	54	0.0432812		2015-09-05	02:54:05	53	0.0435741
2015-09-05	02:27:48	54	0.0432812		2015-09-05	02:54:06	53	0.0435741
2015-09-05	02:42:50	53	0.0432468		2015-09-05	03:09:08	53	0.0435741
2015-09-05	02:42:51	54	0.0432812		2015-09-05	03:09:09	53	0.0435741
2015-09-05	02:42:52	54	0.0432812		2015-09-05	03:09:10	53	0.0435741
2015-09-05	02:42:53	54	0.0432812		2015-09-05	03:09:11	54	0.0436087
2015-09-05	02:42:54	54	0.0432812		2015-09-05	03:09:12	53	0.0435741
2015-09-05	02:42:55	54	0.0432812		2015-09-05	03:09:13	53	0.0435741
2015-09-05	02:42:56	54	0.0432812		2015-09-05	03:09:14	53	0.0435741
2015-09-05	02:42:57	54	0.0432812		2015-09-05	03:09:15	53	0.0435741
2015-09-05	02:42:58	54	0.0432812		2015-09-05	03:09:16	53	0.0435741
2015-09-05	02:42:59	54	0.0432812		2015-09-05	03:09:17	53	0.0435741
2015-09-05	02:58:01	54	0.0432812		2015-09-05	03:24:19	53	0.0435741
2015-09-05	02:58:02	54	0.0432812		2015-09-05	03:24:20	53	0.0435741
2015-09-05	02:58:03	54	0.0432812		2015-09-05	03:24:21	53	0.0435741
2015-09-05	02:58:04	54	0.0432812		2015-09-05	03:24:22	53	0.0435741
2015-09-05	02:58:05	54	0.0432812		2015-09-05	03:24:23	53	0.0435741
2015-09-05	02:58:06	54	0.0432812		2015-09-05	03:24:24	53	0.0435741
2015-09-05	02:58:07	54	0.0432812		2015-09-05	03:24:25	53	0.0435741
2015-09-05	02:58:08	54	0.0432812		2015-09-05	03:24:26	53	0.0435741
2015-09-05	02:58:09	54	0.0432812		2015-09-05	03:24:27	53	0.0435741
2015-09-05	02:58:10	54	0.0432812		2015-09-05	03:24:28	53	0.0435741
2015-09-05	03:13:12	54	0.0432812		2015-09-05	03:39:30	53	0.0435741
2015-09-05	03:13:13	54	0.0432812		2015-09-05	03:39:31	53	0.0435741
2015-09-05	03:13:14	54	0.0432812		2015-09-05	03:39:32	53	0.0435741
2015-09-05	03:13:15	54	0.0432812		2015-09-05	03:39:33	53	0.0435741
2015-09-05	03:13:16	54	0.0432812		2015-09-05	03:39:34	53	0.0435741
2015-09-05	03:13:17	54	0.0432812		2015-09-05	03:39:35	53	0.0435741
2015-09-05	03:13:18	54	0.0432812		2015-09-05	03:39:36	53	0.0435741
2015-09-05	03:13:19	54	0.0432812		2015-09-05	03:39:37	53	0.0435741
2015-09-05	03:13:20	54	0.0432812		2015-09-05	03:39:38	54	0.0436087
2015-09-05	03:13:21	54	0.0432812		2015-09-05	03:39:39	53	0.0435741
2015-09-05	03:28:23	54	0.0432812		2015-09-05	03:54:41	53	0.0435741
2015-09-05	03:28:24	53	0.0432468		2015-09-05	03:54:42	53	0.0435741
2015-09-05	03:28:25	54	0.0432812		2015-09-05	03:54:43	53	0.0435741
2015-09-05	03:28:26	54	0.0432812		2015-09-05	03:54:44	53	0.0435741
2015-09-05	03:28:27	54	0.0432812		2015-09-05	03:54:45	53	0.0435741
2015-09-05	03:28:28	54	0.0432812		2015-09-05	03:54:46	53	0.0435741
2015-09-05	03:28:29	54	0.0432812		2015-09-05	03:54:47	54	0.0436087
2015-09-05	03:28:30	54	0.0432812		2015-09-05	03:54:48	53	0.0435741
2015-09-05	03:28:31	54	0.0432812		2015-09-05	03:54:49	53	0.0435741
2015-09-05	03:28:32	54	0.0432812		2015-09-05	03:54:50	53	0.0435741
2015-09-05	03:43:34	54	0.0432812		2015-09-05	04:09:52	53	0.0435741
2015-09-05	03:43:35	54	0.0432812		2015-09-05	04:09:53	53	0.0435741
2015-09-05	03:43:36	54	0.0432812		2015-09-05	04:09:54	53	0.0435741
2015-09-05	03:43:37	54	0.0432812		2015-09-05	04:09:55	53	0.0435741
2015-09-05	03:43:38	54	0.0432812		2015-09-05	04:09:56	53	0.0435741
2015-09-05	03:43:39	54	0.0432812		2015-09-05	04:09:57	53	0.0435741
2015-09-05	03:43:40	54	0.0432812		2015-09-05	04:09:58	53	0.0435741
2015-09-05	03:43:41	54	0.0432812		2015-09-05	04:09:59	53	0.0435741
2015-09-05	03:43:42	53	0.0432468		2015-09-05	04:10:00	53	0.0435741
2015-09-05	03:43:43	54	0.0432812		2015-09-05	04:10:01	53	0.0435741
2015-09-05	03:58:45	54	0.0432812		2015-09-05	04:25:03	53	0.0435741
2015-09-05	03:58:46	54	0.0432812		2015-09-05	04:25:04	53	0.0435741
2015-09-05	03:58:47	54	0.0432812		2015-09-05	04:25:05	54	0.0436087
2015-09-05	03:58:48	54	0.0432812		2015-09-05	04:25:06	53	0.0435741
2015-09-05	03:58:49	54	0.0432812		2015-09-05	04:25:07	54	0.0436087
2015-09-05	03:58:50	54	0.0432812		2015-09-05	04:25:08	53	0.0435741
2015-09-05	03:58:51	54	0.0432812		2015-09-05	04:25:09	53	0.0435741
2015-09-05	03:58:52	54	0.0432812		2015-09-05	04:25:10	54	0.0436087
2015-09-05	03:58:53	54	0.0432812		2015-09-05	04:25:11	53	0.0435741
2015-09-05	03:58:54	54	0.0432812		2015-09-05	04:25:12	53	0.0435741
2015-09-05	04:13:56	54	0.0432812		2015-09-05	04:40:14	53	0.0435741
2015-09-05	04:13:57	54	0.0432812		2015-09-05	04:40:15	53	0.0435741
2015-09-05	04:13:58	54	0.0432812		2015-09-05	04:40:16	53	0.0435741
2015-09-05	04:13:59	53	0.0432468		2015-09-05	04:40:17	53	0.0435741
2015-09-05	04:14:00	54	0.0432812		2015-09-05	04:40:18	53	0.0435741
2015-09-05	04:14:01	54	0.0432812		2015-09-05	04:40:19	53	0.0435741
2015-09-05	04:14:02	53	0.0432468		2015-09-05	04:40:20	53	0.0435741
2015-09-05	04:14:03	54	0.0432812		2015-09-05	04:40:21	53	0.0435741
2015-09-05	04:14:04	54	0.0432812		2015-09-05	04:40:22	53	0.0435741
2015-09-05	04:14:05	54	0.0432812		2015-09-05	04:40:23	53	0.0435741
2015-09-05	04:29:07	53	0.0432468		2015-09-05	04:55:25	53	0.0435741
2015-09-05	04:29:08	54	0.0432812		2015-09-05	04:55:26	53	0.0435741
2015-09-05	04:29:09	53	0.0432468		2015-09-05	04:55:27	53	0.0435741
2015-09-05	04:29:10	54	0.0432812		2015-09-05	04:55:28	53	0.0435741
2015-09-05	04:29:11	54	0.0432812		2015-09-05	04:55:29	53	0.0435741
2015-09-05	04:29:12	54	0.0432812		2015-09-05	04:55:30	54	0.0436087
2015-09-05	04:29:13	54	0.0432812		2015-09-05	04:55:31	53	0.0435741
2015-09-05	04:29:14	54	0.0432812		2015-09-05	04:55:32	53	0.0435741
2015-09-05	04:29:15	54	0.0432812		2015-09-05	04:55:33	53	0.0435741
2015-09-05	04:29:16	54	0.0432812		2015-09-05	04:55:34	54	0.0436087
2015-09-05	04:44:18	54	0.0432812		2015-09-05	05:10:36	53	0.0435741
2015-09-05	04:44:19	54	0.0432812		2015-09-05	05:10:37	53	0.0435741
2015-09-05	04:44:20	54	0.0432812		2015-09-05	05:10:38	53	0.0435741
2015-09-05	04:44:21	54	0.0432812		2015-09-05	05:10:39	53	0.0435741
2015-09-05	04:44:22	54	0.0432812		2015-09-05	05:10:40	53	0.0435741
2015-09-05	04:44:23	54	0.0432812		2015-09-05	05:10:41	53	0.0435741
2015-09-05	04:44:24	54	0.0432812		2015-09-05	05:10:42	53	0.0435741
2015-09-05	04:44:25	54	0.0432812		2015-09-05	05:10:43	53	0.0435741
2015-09-05	04:44:26	54	0.0432812		2015-09-05	05:10:44	53	0.0435741
2015-09-05	04:44:27	54	0.0432812		2015-09-05	05:10:45	53	0.0435741
2015-09-05	04:59:29	53	0.0432468		2015-09-05	05:25:47	53	0.0435741
2015-09-05	04:59:30	53	0.0432468		2015-09-05	05:25:48	53	0.0435741
2015-09-05	04:59:31	54	0.0432812		2015-09-05	05:25:49	53	0.0435741
2015-09-05	04:59:32	53	0.0432468		2015-09-05	05:25:50	53	0.0435741
2015-09-05	04:59:33	54	0.0432812		2015-09-05	05:25:51	53	0.0435741
2015-09-05	04:59:34	54	0.0432812		2015-09-05	05:25:52	53	0.0435741
2015-09-05	04:59:35	54	0.0432812		2015-09-05	05:25:53	53	0.0435741
2015-09-05	04:59:36	54	0.0432812		2015-09-05	05:25:54	54	0.0436087
2015-09-05	04:59:37	54	0.0432812		2015-09-05	05:25:55	53	0.0435741
2015-09-05	04:59:38	54	0.0432812		2015-09-05	05:25:56	53	0.0435741
2015-09-05	05:14:40	54	0.0432812		2015-09-05	05:40:58	53	0.0435741
2015-09-05	05:14:41	54	0.0432812		2015-09-05	05:40:59	53	0.0435741
2015-09-05	05:14:42	53	0.0432468		2015-09-05	05:41:00	53	0.0435741
2015-09-05	05:14:43	54	0.0432812		2015-09-05	05:41:01	53	0.0435741
2015-09-05	05:14:44	53	0.0432468		2015-09-05	05:41:02	54	0.0436087
2015-09-05	05:14:45	54	0.0432812		2015-09-05	05:41:03	53	0.0435741
2015-09-05	05:14:46	54	0.0432812		2015-09-05	05:41:04	53	0.0435741
2015-09-05	05:14:47	54	0.0432812		2015-09-05	05:41:05	53	0.0435741
2015-09-05	05:14:48	54	0.0432812		2015-09-05	05:41:06	54	0.0436087
2015-09-05	05:14:49	54	0.0432812		2015-09-05	05:41:07	53	0.0435741
2015-09-05	05:29:51	54	0.0432812		2015-09-05	05:56:09	53	0.0435741
2015-09-05	05:29:52	54	0.0432812		2015-09-05	05:56:10	53	0.0435741
2015-09-05	05:29:53	54	0.0432812		2015-09-05	05:56:11	53	0.0435741
2015-09-05	05:29:54	54	0.0432812		2015-09-05	05:56:12	53	0.0435741
2015-09-05	05:29:55	54	0.0432812		2015-09-05	05:56:13	53	0.0435741
2015-09-05	05:29:56	54	0.0432812		2015-09-05	05:56:14	53	0.0435741
2015-09-05	05:29:57	54	0.0432812		2015-09-05	05:56:15	53	0.0435741
2015-09-05	05:29:58	54	0.0432812		2015-09-05	05:56:16	54	0.0436087
2015-09-05	05:29:59	54	0.0432812		2015-09-05	05:56:17	53	0.0435741
2015-09-05	05:30:00	54	0.0432812		2015-09-05	05:56:18	54	0.0436087
2015-09-05	05:45:02	54	0.0432812		2015-09-05	06:11:20	53	0.0435741
2015-09-05	05:45:03	54	0.0432812		2015-09-05	06:11:21	53	0.0435741
2015-09-05	05:45:04	54	0.0432812		2015-09-05	06:11:22	53	0.0435741
2015-09-05	05:45:05	54	0.0432812		2015-09-05	06:11:23	53	0.0435741
2015-09-05	05:45:06	54	0.0432812		2015-09-05	06:11:24	53	0.0435741
2015-09-05	05:45:07	54	0.0432812		2015-09-05	06:11:25	53	0.0435741
2015-09-05	05:45:08	54	0.0432812		2015-09-05	06:11:26	53	0.0435741
2015-09-05	05:45:09	54	0.0432812		2015-09-05	06:11:27	53	0.0435741
2015-09-05	05:45:10	54	0.0432812		2015-09-05	06:11:28	53	0.0435741
2015-09-05	05:45:11	54	0.0432812		2015-09-05	06:11:29	53	0.0435741
2015-09-05	06:00:13	53	0.0432468		2015-09-05	06:26:31	53	0.0435741
2015-09-05	06:00:14	54	0.0432812		2015-09-05	06:26:32	53	0.0435741
2015-09-05	06:00:15	54	0.0432812		2015-09-05	06:26:33	53	0.0435741
2015-09-05	06:00:16	54	0.0432812		2015-09-05	06:26:34	53	0.0435741
2015-09-05	06:00:17	54	0.0432812		2015-09-05	06:26:35	53	0.0435741
2015-09-05	06:00:18	54	0.0432812		2015-09-05	06:26:36	53	0.0435741
2015-09-05	06:00:19	54	0.0432812		2015-09-05	06:26:37	53	0.0435741
2015-09-05	06:00:20	54	0.0432812		2015-09-05	06:26:38	53	0.0435741
2015-09-05	06:00:21	54	0.0432812		2015-09-05	06:26:39	53	0.0435741
2015-09-05	06:00:22	54	0.0432812		2015-09-05	06:26:40	53	0.0435741
2015-09-05	06:15:24	54	0.0432812		2015-09-05	06:41:42	134	0.0464717
2015-09-05	06:15:25	54	0.0432812		2015-09-05	06:41:43	70	0.0441668
2015-09-05	06:15:26	54	0.0432812		2015-09-05	06:41:44	69	0.0441318
2015-09-05	06:15:27	54	0.0432812		2015-09-05	06:41:45	72	0.0442371
2015-09-05	06:15:28	54	0.0432812		2015-09-05	06:41:46	79	0.0444839
2015-09-05	06:15:29	54	0.0432812		2015-09-05	06:41:47	95	0.0450532
2015-09-05	06:15:30	53	0.0432468		2015-09-05	06:41:48	81	0.0445547
2015-09-05	06:15:31	54	0.0432812		2015-09-05	06:41:49	98	0.0451608
2015-09-05	06:15:32	54	0.0432812		2015-09-05	06:41:50	105	0.0454128
2015-09-05	06:15:33	54	0.0432812		2015-09-05	06:41:51	104	0.0453767
2015-09-05	06:30:35	53	0.0432468		2015-09-05	06:56:53	4467	1.45503
2015-09-05	06:30:36	54	0.0432812		2015-09-05	06:56:54	4461	1.44811
2015-09-05	06:30:37	53	0.0432468		2015-09-05	06:56:55	4473	1.46199
2015-09-05	06:30:38	54	0.0432812		2015-09-05	06:56:56	4472	1.46083
2015-09-05	06:30:39	53	0.0432468		2015-09-05	06:56:57	4469	1.45735
2015-09-05	06:30:40	53	0.0432468		2015-09-05	06:56:58	4484	1.47483
2015-09-05	06:30:41	54	0.0432812		2015-09-05	06:56:59	4482	1.47249
2015-09-05	06:30:42	54	0.0432812		2015-09-05	06:57:00	4462	1.44926
2015-09-05	06:30:43	53	0.0432468		2015-09-05	06:57:01	4481	1.47132
2015-09-05	06:30:44	54	0.0432812		2015-09-05	06:57:02	4454	1.44008
2015-09-05	06:45:46	637	0.0688478		2015-09-05	07:12:04	6767	9.05312
2015-09-05	06:45:47	693	0.071987		2015-09-05	07:12:05	6753	8.95294
2015-09-05	06:45:48	693	0.071987		2015-09-05	07:12:06	6775	9.11086
2015-09-05	06:45:49	705	0.072678		2015-09-05	07:12:07	6762	9.01721
2015-09-05	06:45:50	700	0.0723893		2015-09-05	07:12:08	6763	9.02438
2015-09-05	06:45:51	720	0.0735512		2015-09-05	07:12:09	6780	9.14714
2015-09-05	06:45:52	709	0.0729099		2015-09-05	07:12:10	6764	9.03156
2015-09-05	06:45:53	732	0.0742573		2015-09-05	07:12:11	6767	9.05312
2015-09-05	06:45:54	718	0.0734342		2015-09-05	07:12:12	6789	9.21281
2015-09-05	06:45:55	744	0.0749702		2015-09-05	07:12:13	6770	9.07473
2015-09-05	07:00:57	4532	1.53006		2015-09-05	07:27:15	7934	22.8891
2015-09-05	07:00:58	4533	1.53128		2015-09-05	07:27:16	7913	22.5102
2015-09-05	07:00:59	4532	1.53006		2015-09-05	07:27:17	7953	23.2374
2015-09-05	07:01:00	4546	1.54721		2015-09-05	07:27:18	7951	23.2005
2015-09-05	07:01:01	4540	1.53984		2015-09-05	07:27:19	7920	22.6358
2015-09-05	07:01:02	4547	1.54844		2015-09-05	07:27:20	7956	23.2929
2015-09-05	07:01:03	4551	1.55338		2015-09-05	07:27:21	7943	23.0534
2015-09-05	07:01:04	4548	1.54968		2015-09-05	07:27:22	7926	22.744
2015-09-05	07:01:05	4555	1.55834		2015-09-05	07:27:23	7947	23.1268
2015-09-05	07:01:06	4559	1.56331		2015-09-05	07:27:24	7954	23.2559
2015-09-05	07:16:08	6476	7.19297		2015-09-05	07:42:26	8686	41.6109
2015-09-05	07:16:09	6485	7.2447		2015-09-05	07:42:27	8693	41.8431
2015-09-05	07:16:10	6478	7.20443		2015-09-05	07:42:28	8709	42.3786
2015-09-05	07:16:11	6489	7.2678		2015-09-05	07:42:29	8687	41.644
2015-09-05	07:16:12	6481	7.22166		2015-09-05	07:42:30	8707	42.3113
2015-09-05	07:16:13	6492	7.28519		2015-09-05	07:42:31	8681	41.4459
2015-09-05	07:16:14	6488	7.26202		2015-09-05	07:42:32	8695	41.9097
2015-09-05	07:16:15	6491	7.27939		2015-09-05	07:42:33	8713	42.5136
2015-09-05	07:16:16	6491	7.27939		2015-09-05	07:42:34	8683	41.5118
2015-09-05	07:16:17	6494	7.2968		2015-09-05	07:42:35	8698	42.0097
2015-09-05	07:31:19	7710	19.2133		2015-09-05	07:57:37	9742	96.3213
2015-09-05	07:31:20	7688	18.8797		2015-09-05	07:57:38	9840	104.124
2015-09-05	07:31:21	7705	19.137		2015-09-05	07:57:39	9930	111.845
2015-09-05	07:31:22	7710	19.2133		2015-09-05	07:57:40	9816	102.157
2015-09-05	07:31:23	7702	19.0913		2015-09-05	07:57:41	9885	107.916
2015-09-05	07:31:24	7711	19.2286		2015-09-05	07:57:42	9852	105.122
2015-09-05	07:31:25	7717	19.3207		2015-09-05	07:57:43	9776	98.9598
2015-09-05	07:31:26	7710	19.2133		2015-09-05	07:57:44	9847	104.705
2015-09-05	07:31:27	7717	19.3207		2015-09-05	07:57:45	9848	104.788
2015-09-05	07:31:28	7723	19.4132		2015-09-05	07:57:46	9814	101.994
2015-09-05	07:46:30	8744	43.7664		2015-09-05	08:12:48	10364	157.916
2015-09-05	07:46:31	8750	43.9759		2015-09-05	08:12:49	10276	147.249
2015-09-05	07:46:32	8728	43.2124		2015-09-05	08:12:50	10341	155.056
2015-09-05	07:46:33	8735	43.4539		2015-09-05	08:12:51	10418	164.842
2015-09-05	07:46:34	8730	43.2812		2015-09-05	08:12:52	10358	157.165
2015-09-05	07:46:35	8729	43.2468		2015-09-05	08:12:53	10357	157.04
2015-09-05	07:46:36	8747	43.871		2015-09-05	08:12:54	10384	160.447
2015-09-05	07:46:37	8763	44.4335		2015-09-05	08:12:55	10424	165.63
2015-09-05	07:46:38	8776	44.8958		2015-09-05	08:12:56	10287	148.542
2015-09-05	07:46:39	8724	43.075		2015-09-05	08:12:57	10369	158.545
2015-09-05	08:01:41	9330	69.786		2015-09-05	08:27:59	10673	201.878
2015-09-05	08:01:42	9308	68.5743		2015-09-05	08:28:00	10655	199.011
2015-09-05	08:01:43	9359	71.4161		2015-09-05	08:28:01	10679	202.843
2015-09-05	08:01:44	9301	68.1931		2015-09-05	08:28:02	10733	211.739
2015-09-05	08:01:45	9362	71.5869		2015-09-05	08:28:03	10672	201.718
2015-09-05	08:01:46	9350	70.9062		2015-09-05	08:28:04	10722	209.896
2015-09-05	08:01:47	9343	70.5121		2015-09-05	08:28:05	10676	202.36
2015-09-05	08:01:48	9339	70.2879		2015-09-05	08:28:06	10654	198.852
2015-09-05	08:01:49	9283	67.2228		2015-09-05	08:28:07	10622	193.859
2015-09-05	08:01:50	9322	69.3429		2015-09-05	08:28:08	10703	206.75
2015-09-05	08:16:52	9772	99.2211		2015-09-05	08:43:10	10886	239.119
2015-09-05	08:16:53	9845	105.159		2015-09-05	08:43:11	10933	248.22
2015-09-05	08:16:54	9753	97.7314		2015-09-05	08:43:12	10920	245.669
2015-09-05	08:16:55	9834	104.242		2015-09-05	08:43:13	10932	248.023
2015-09-05	08:16:56	9803	101.7		2015-09-05	08:43:14	10974	256.443
2015-09-05	08:16:57	9724	95.5006		2015-09-05	08:43:15	10885	238.929
2015-09-05	08:16:58	9735	96.3407		2015-09-05	08:43:16	10828	228.346
2015-09-05	08:16:59	9752	97.6536		2015-09-05	08:43:17	10956	252.8
2015-09-05	08:17:00	9821	103.168		2015-09-05	08:43:18	10980	257.668
2015-09-05	08:17:01	9820	103.086		2015-09-05	08:43:19	10836	229.802
2015-09-05	08:32:03	10120	130.899		2015-09-05	08:58:21	9082	57.0034
2015-09-05	08:32:04	10108	129.654		2015-09-05	08:58:22	9099	57.7788
2015-09-05	08:32:05	10183	137.632		2015-09-05	08:58:23	9084	57.0941
2015-09-05	08:32:06	10127	131.63		2015-09-05	08:58:24	9095	57.5954
2015-09-05	08:32:07	10162	135.35		2015-09-05	08:58:25	9081	56.9581
2015-09-05	08:32:08	10144	133.424		2015-09-05	08:58:26	9084	57.0941
2015-09-05	08:32:09	10132	132.155		2015-09-05	08:58:27	9084	57.0941
2015-09-05	08:32:10	10118	130.691		2015-09-05	08:58:28	9099	57.7788
2015-09-05	08:32:11	10172	136.432		2015-09-05	08:58:29	9092	57.4583
2015-09-05	08:32:12	10150	134.063		2015-09-05	08:58:30	9095	57.5954
2015-09-05	08:47:14	10518	179.704		2015-09-05	09:13:32	9167	60.9876
2015-09-05	08:47:15	10356	157.957		2015-09-05	09:13:33	9202	62.708
2015-09-05	08:47:16	10477	173.932		2015-09-05	09:13:34	9191	62.1621
2015-09-05	08:47:17	10457	171.184		2015-09-05	09:13:35	9196	62.4096
2015-09-05	08:47:18	10480	174.348		2015-09-05	09:13:36	9181	61.67
2015-09-05	08:47:19	10477	173.932		2015-09-05	09:13:37	9212	63.2084
2015-09-05	08:47:20	10371	159.855		2015-09-05	09:13:38	9179	61.572
2015-09-05	08:47:21	10492	176.022		2015-09-05	09:13:39	9206	62.9077
2015-09-05	08:47:22	10394	162.81		2015-09-05	09:13:40	9182	61.719
2015-09-05	08:47:23	10620	194.907		2015-09-05	09:13:41	9192	62.2115
2015-09-05	09:02:25	10850	234.076		2015-09-05	09:28:43	11530	398.945
2015-09-05	09:02:26	10785	222.27		2015-09-05	09:28:44	11784	488.191
2015-09-05	09:02:27	10858	235.571		2015-09-05	09:28:45	11603	422.777
2015-09-05	09:02:28	10802	225.299		2015-09-05	09:28:46	11838	509.6
2015-09-05	09:02:29	10840	232.219		2015-09-05	09:28:47	11558	407.923
2015-09-05	09:02:30	10848	233.703		2015-09-05	09:28:48	11433	369.343
2015-09-05	09:02:31	10789	222.979		2015-09-05	09:28:49	11917	542.624
2015-09-05	09:02:32	10857	235.384		2015-09-05	09:28:50	11785	488.579
2015-09-05	09:02:33	10804	225.658		2015-09-05	09:28:51	11863	519.827
2015-09-05	09:02:34	10871	238.022		2015-09-05	09:28:52	11565	410.199
2015-09-05	09:17:36	10928	249.073		2015-09-05	09:43:54	11945	554.836
2015-09-05	09:17:37	10857	235.384		2015-09-05	09:43:55	11973	567.322
2015-09-05	09:17:38	10970	257.543		2015-09-05	09:43:56	11954	558.819
2015-09-05	09:17:39	10916	246.705		2015-09-05	09:43:57	11801	494.832
2015-09-05	09:17:40	10983	260.223		2015-09-05	09:43:58	11726	466.196
2015-09-05	09:17:41	10875	238.782		2015-09-05	09:43:59	11991	575.497
2015-09-05	09:17:42	10876	238.972		2015-09-05	09:44:00	11761	479.347
2015-09-05	09:17:43	10938	251.064		2015-09-05	09:44:01	11798	493.654
2015-09-05	09:17:44	10926	248.677		2015-09-05	09:44:02	11671	446.256
2015-09-05	09:17:45	10890	241.65		2015-09-05	09:44:03	11772	483.557
2015-09-05	09:32:47	11077	280.446		2015-09-05	09:59:05	9773	98.7241
2015-09-05	09:32:48	11106	286.996		2015-09-05	09:59:06	9769	98.4107
2015-09-05	09:32:49	11147	296.52		2015-09-05	09:59:07	9779	99.196
2015-09-05	09:32:50	11154	298.177		2015-09-05	09:59:08	9759	97.6317
2015-09-05	09:32:51	11150	297.229		2015-09-05	09:59:09	9775	98.8812
2015-09-05	09:32:52	11114	288.83		2015-09-05	09:59:10	9759	97.6317
2015-09-05	09:32:53	11149	296.992		2015-09-05	09:59:11	9755	97.3218
2015-09-05	09:32:54	11049	274.263		2015-09-05	09:59:12	9777	99.0385
2015-09-05	09:32:55	11132	292.999		2015-09-05	09:59:13	9753	97.1672
2015-09-05	09:32:56	11079	280.893		2015-09-05	09:59:14	9743	96.3979
2015-09-05	09:47:58	11273	327.81		2015-09-05	10:14:16	11994	576.871
2015-09-05	09:47:59	11183	305.142		2015-09-05	10:14:17	12184	670.909
2015-09-05	09:48:00	11224	315.267		2015-09-05	10:14:18	11966	564.174
2015-09-05	09:48:01	11281	329.904		2015-09-05	10:14:19	11928	547.389
2015-09-05	09:48:02	11344	346.874		2015-09-05	10:14:20	11931	548.696
2015-09-05	09:48:03	11169	301.759		2015-09-05	10:14:21	11715	462.138
2015-09-05	09:48:04	11187	306.115		2015-09-05	10:14:22	11981	570.941
2015-09-05	09:48:05	11233	317.534		2015-09-05	10:14:23	12066	610.846
2015-09-05	09:48:06	11254	322.888		2015-09-05	10:14:24	12110	632.586
2015-09-05	09:48:07	11186	305.871		2015-09-05	10:14:25	11896	533.642
2015-09-05	10:03:09	11346	347.427		2015-09-05	10:29:27	9861	105.876
2015-09-05	10:03:10	11377	356.109		2015-09-05	10:29:28	9834	103.629
2015-09-05	10:03:11	11427	370.572		2015-09-05	10:29:29	9855	105.373
2015-09-05	10:03:12	11296	333.868		2015-09-05	10:29:30	9850	104.955
2015-09-05	10:03:13	11365	352.723		2015-09-05	10:29:31	9838	103.959
2015-09-05	10:03:14	11544	406.751		2015-09-05	10:29:32	9837	103.876
2015-09-05	10:03:15	11386	358.67		2015-09-05	10:29:33	9841	104.207
2015-09-05	10:03:16	11438	373.831		2015-09-05	10:29:34	9851	105.038
2015-09-05	10:03:17	11489	389.323		2015-09-05	10:29:35	9855	105.373
2015-09-05	10:03:18	11288	331.748		2015-09-05	10:29:36	9855	105.373
2015-09-05	10:18:20	11597	424.282		2015-09-05	10:44:38	11459	377.055
2015-09-05	10:18:21	11514	397.151		2015-09-05	10:44:39	11601	422.105
2015-09-05	10:18:22	11558	411.31		2015-09-05	10:44:40	11706	458.844
2015-09-05	10:18:23	11623	433.157		2015-09-05	10:44:41	11923	545.218
2015-09-05	10:18:24	11509	395.573		2015-09-05	10:44:42	11955	559.263
2015-09-05	10:18:25	11631	435.925		2015-09-05	10:44:43	11987	573.67
2015-09-05	10:18:26	11538	404.812		2015-09-05	10:44:44	11977	569.128
2015-09-05	10:18:27	11579	418.245		2015-09-05	10:44:45	12044	600.258
2015-09-05	10:18:28	11587	420.918		2015-09-05	10:44:46	11833	507.579
2015-09-05	10:18:29	11425	369.982		2015-09-05	10:44:47	11894	532.795
2015-09-05	10:33:31	11643	440.11		2015-09-05	10:59:49	12267	716.661
2015-09-05	10:33:32	11411	365.881		2015-09-05	10:59:50	12279	723.529
2015-09-05	10:33:33	11579	418.245		2015-09-05	10:59:51	12228	694.787
2015-09-05	10:33:34	11532	402.883		2015-09-05	10:59:52	12351	766.142
2015-09-05	10:33:35	11568	414.598		2015-09-05	10:59:53	12266	716.092
2015-09-05	10:33:36	11522	399.688		2015-09-05	10:59:54	12344	761.891
2015-09-05	10:33:37	11586	420.583		2015-09-05	10:59:55	12418	808.047
2015-09-05	10:33:38	11540	405.458		2015-09-05	10:59:56	12372	779.037
2015-09-05	10:33:39	11531	402.563		2015-09-05	10:59:57	12384	786.503
2015-09-05	10:33:40	11573	416.252		2015-09-05	10:59:58	12447	826.889
2015-09-05	10:48:42	11696	459.079		2015-09-05	11:15:00	12432	817.089
2015-09-05	10:48:43	11715	466.077		2015-09-05	11:15:01	12355	768.582
2015-09-05	10:48:44	11577	417.58		2015-09-05	11:15:02	12316	745.123
2015-09-05	10:48:45	11734	473.181		2015-09-05	11:15:03	12447	826.889
2015-09-05	10:48:46	11640	439.06		2015-09-05	11:15:04	12514	872.116
2015-09-05	10:48:47	11866	525.618		2015-09-05	11:15:05	12494	858.363
2015-09-05	10:48:48	11718	467.191		2015-09-05	11:15:06	12499	861.781
2015-09-05	10:48:49	11621	432.468		2015-09-05	11:15:07	12294	732.207
2015-09-05	10:48:50	11779	490.442		2015-09-05	11:15:08	12166	661.379
2015-09-05	10:48:51	11661	446.463		2015-09-05	11:15:09	12537	888.206
2015-09-05	11:03:53	11747	478.104		2015-09-05	11:30:11	12482	850.215
2015-09-05	11:03:54	11862	523.947		2015-09-05	11:30:12	12593	928.633
2015-09-05	11:03:55	11770	486.94		2015-09-05	11:30:13	12486	852.922
2015-09-05	11:03:56	11939	557.073		2015-09-05	11:30:14	12537	888.206
2015-09-05	11:03:57	11806	501.099		2015-09-05	11:30:15	12445	825.575
2015-09-05	11:03:58	11786	493.183		2015-09-05	11:30:16	12568	910.363
2015-09-05	11:03:59	11841	515.259		2015-09-05	11:30:17	12470	842.144
2015-09-05	11:04:00	11806	501.099		2015-09-05	11:30:18	12465	838.804
2015-09-05	11:04:01	11867	526.037		2015-09-05	11:30:19	12488	854.279
2015-09-05	11:04:02	11829	510.36		2015-09-05	11:30:20	12504	865.212
2015-09-05	11:19:04	11738	474.69		2015-09-05	11:45:22	12514	872.116
2015-09-05	11:19:05	11865	525.2		2015-09-05	11:45:23	12565	908.195
2015-09-05	11:19:06	11870	527.295		2015-09-05	11:45:24	12470	842.144
2015-09-05	11:19:07	11830	510.766		2015-09-05	11:45:25	12514	872.116
2015-09-05	11:19:08	11869	526.875		2015-09-05	11:45:26	12578	917.627
2015-09-05	11:19:09	11809	502.297		2015-09-05	11:45:27	12590	926.421
2015-09-05	11:19:10	11974	572.815		2015-09-05	11:45:28	12482	850.215
2015-09-05	11:19:11	11797	497.521		2015-09-05	11:45:29	12382	785.254
[truncated: 11,495 more rows]

## Sheet: Temp
	Time	1196	Coopers	CVFD	454	Stephs	Grounding	Miami Beach	Jons
1	2011-03-16 07:00:00	22.908				24.5975			24.79
2	2011-03-16 08:00:00	22.908				24.559			24.83
3	2011-03-16 09:00:00	23.773				24.511			24.84
4	2011-03-16 10:00:00	24.641				24.468			24.88
5	2011-03-16 11:00:00	25.222				24.423			24.89
6	2011-03-16 12:00:00	26.781				24.441			24.95
7	2011-03-16 13:00:00	26.879				24.491			25.01
8	2011-03-16 14:00:00	26.977				24.543			25.07
9	2011-03-16 15:00:00	27.075				24.5975			25.16
10	2011-03-16 16:00:00	26.781				24.5475			25.17
11	2011-03-16 17:00:00	26.585				24.654			25.25
12	2011-03-16 18:00:00	26.585				24.7025			25.26
13	2011-03-16 19:00:00	26.585				24.8055			25.31
14	2011-03-16 20:00:00	26.488				24.959			25.32
15	2011-03-16 21:00:00	26.585				25.0305			25.34
16	2011-03-16 22:00:00	26.683				25.0805			25.33
17	2011-03-16 23:00:00	26.683				25.1345			25.39
18	2011-03-17	26.683				25.189			25.38
19	2011-03-17 01:00:00	26.585				25.089			25.28
20	2011-03-17 02:00:00	26.488				25.099			25.26
21	2011-03-17 03:00:00	26.39				25.049			25.2
22	2011-03-17 04:00:00	26.292				25.054			25.2
23	2011-03-17 05:00:00	26.097				24.9605			25.18
24	2011-03-17 06:00:00	26				24.8825			25.16
25	2011-03-17 07:00:00	25.902				24.834			25.09
26	2011-03-17 08:00:00	25.902				24.788			24.98
27	2011-03-17 09:00:00	26				24.7925			24.96
28	2011-03-17 10:00:00	26.195				24.7425			24.92
29	2011-03-17 11:00:00	26.292				24.7525			24.95
30	2011-03-17 12:00:00	26.488				24.6525			25
31	2011-03-17 13:00:00	26.585				24.559			25.1
32	2011-03-17 14:00:00	26.683				24.6125			25.21
33	2011-03-17 15:00:00	26.585				24.584			25.23
34	2011-03-17 16:00:00	26.39				24.5825			25.25
35	2011-03-17 17:00:00	26.488				24.5845			25.3
36	2011-03-17 18:00:00	26.292				24.7375			25.42
37	2011-03-17 19:00:00	26.195				24.8855			25.31
38	2011-03-17 20:00:00	26.195				24.899			25.28
39	2011-03-17 21:00:00	26.195				24.999			25.26
40	2011-03-17 22:00:00	26.097				25.104			25.26
41	2011-03-17 23:00:00	26.097				25.3105			25.31
42	2011-03-18	26.195				25.0325			25.24
43	2011-03-18 01:00:00	26.292				24.9325			25.24
44	2011-03-18 02:00:00	26.292				24.8865			25.21
45	2011-03-18 03:00:00	26.292				24.894			25.23
46	2011-03-18 04:00:00	26.195				24.794			25.18
47	2011-03-18 05:00:00	26.097				24.754			25.12
48	2011-03-18 06:00:00	25.902				24.8025			25.16
49	2011-03-18 07:00:00	25.902	24.992	25.61	25.222	24.759			25.12
50	2011-03-18 08:00:00	25.902	24.968	25.708	25.416	24.8125			25.11
51	2011-03-18 09:00:00	25.902	24.992	25.028	24.351	24.7825			25.18
52	2011-03-18 10:00:00	26	25.089	24.062	23.484	24.684			25.18
53	2011-03-18 11:00:00	26.097	25.113	26.097	26.879	24.7365			25.19
54	2011-03-18 12:00:00	26.292	25.21	26.585	26	24.6925			25.2
55	2011-03-18 13:00:00	26.488	25.355	26.977	26.097	25.0327			25.21
56	2011-03-18 14:00:00	26.585	25.55	27.173	26.097	25.1143			25.36
57	2011-03-18 15:00:00	26.683	25.987	27.173	26	25.2127			25.55
58	2011-03-18 16:00:00	26.585	25.987	27.075	25.902	25.3927			25.99
59	2011-03-18 17:00:00	26.488	25.598	26.585	25.902	25.426			25.99
60	2011-03-18 18:00:00	26.292	25.453	26.195	25.805	25.364			25.6
61	2011-03-18 19:00:00	26	25.501	26	25.708	25.317			25.45
62	2011-03-18 20:00:00	26	25.501	25.902	25.61	25.3007			25.5
63	2011-03-18 21:00:00	25.902	25.428	25.805	25.61	25.234			25.5
64	2011-03-18 22:00:00	25.902	25.501	25.805	25.61	25.243			25.43
65	2011-03-18 23:00:00	25.805	25.307	25.805	25.708	25.235			25.5
66	2011-03-19	26	25.331	25.513	25.61	25.137			25.31
67	2011-03-19 01:00:00	26.195	25.574	25.513	25.61	25.113			25.33
68	2011-03-19 02:00:00	26.195	25.647	25.708	25.61	25.226			25.57
69	2011-03-19 03:00:00	26.195	25.647	25.61	25.61	25.2503			25.65
70	2011-03-19 04:00:00	26.195	25.623	25.61	25.416	25.2503			25.65
71	2011-03-19 05:00:00	26.097	25.598	25.513	25.319	25.177			25.62
72	2011-03-19 06:00:00	25.805	25.525	25.61	25.222	25.1353			25.6
73	2011-03-19 07:00:00	25.708	25.477	25.416	25.222	25.0777			25.53
74	2011-03-19 08:00:00	25.805	25.234	25.416	25.125	25.027			25.48
75	2011-03-19 09:00:00	25.902	25.283	25.708	25.319	24.9783			25.23
76	2011-03-19 10:00:00	26	25.404	25.708	25.513	25.027			25.28
77	2011-03-19 11:00:00	26.097	25.525	26.488	25.805	25.1317			25.4
78	2011-03-19 12:00:00	26.292	25.598	26.781	26	25.1077			25.53
79	2011-03-19 13:00:00	26.39	25.695	27.173	26.195	25.2287			25.6
80	2011-03-19 14:00:00	26.585	25.841	27.37	26	25.231			25.7
81	2011-03-19 15:00:00	26.781	25.987	27.272	25.902	25.345			25.84
82	2011-03-19 16:00:00	26.879	26.28	27.272	25.805	25.427			25.99
83	2011-03-19 17:00:00	26.781	26.207	26.879	25.708	25.5903			26.28
84	2011-03-19 18:00:00	26.488	25.695	26.195	25.61	25.6337			26.21
85	2011-03-19 19:00:00	26.292	25.841	25.902	25.513	25.531			25.7
86	2011-03-19 20:00:00	26.195	25.404	26	25.416	25.613			25.84
87	2011-03-19 21:00:00	26.195	25.283	25.708	25.513	25.4017			25.4
88	2011-03-19 22:00:00	26.195	25.283	25.805	25.513	25.2957			25.28
89	2011-03-19 23:00:00	26.097	25.428	26	25.513	25.2957			25.28
90	2011-03-20	26.097	25.453	25.902	25.513	25.3107			25.43
91	2011-03-20 01:00:00	26.097	25.477	25.61	25.416	25.2857			25.45
92	2011-03-20 02:00:00	26.195	25.574	25.513	25.513	25.2617			25.48
93	2011-03-20 03:00:00	26.292	25.695	25.416	25.513	25.294			25.57
94	2011-03-20 04:00:00	26.292	25.72	25.319	25.513	25.301			25.7
95	2011-03-20 05:00:00	26.195	25.647	25.319	25.513	25.276			25.72
96	2011-03-20 06:00:00	26.195	25.574	25.319	25.416	25.2517			25.65
97	2011-03-20 07:00:00	26.097	25.501	25.416	25.513	25.2273			25.57
98	2011-03-20 08:00:00	26	25.477	25.513	25.513	25.234			25.5
99	2011-03-20 09:00:00	26.097	25.065	25.805	25.61	25.2583			25.48
100	2011-03-20 10:00:00	26.097	25.137	26.195	25.805	25.152			25.07
101	2011-03-20 11:00:00	26.292	25.355	26.585	26	25.1417			25.14
102	2011-03-20 12:00:00	26.488	25.38	26.977	26.195	25.2467			25.36
103	2011-03-20 13:00:00	26.585	25.525	27.075	26.292	25.255			25.38
104	2011-03-20 14:00:00	26.781	25.72	27.173	26.292	25.3367			25.53
105	2011-03-20 15:00:00	26.879	25.89	27.272	26.195	25.337			25.72
106	2011-03-20 16:00:00	26.879	26.109	27.075	26.195	25.4603			25.89
107	2011-03-20 17:00:00	26.879	26.524	26.781	25.708	25.5677			26.11
108	2011-03-20 18:00:00	26.683	25.963	26.488	25.513	25.805			26.52
109	2011-03-20 19:00:00	26.488	25.598	26.097	25.513	25.7503			25.96
110	2011-03-20 20:00:00	26.292	25.72	25.708	25.61	25.7277			25.6
111	2011-03-20 21:00:00	26.292	25.598	25.708	25.708	25.6047			25.72
112	2011-03-20 22:00:00	26.195	25.623	25.708	25.805	25.464			25.6
113	2011-03-20 23:00:00	26.195	25.623	25.61	25.805	25.3737			25.62
114	2011-03-21	26.195	25.623	25.513	25.708	25.407			25.62
115	2011-03-21 01:00:00	26.195	25.72	25.902	25.708	25.3747			25.62
116	2011-03-21 02:00:00	26.195	25.768	25.902	25.708	25.3737			25.72
117	2011-03-21 03:00:00	26.097	25.768	26	25.61	25.5563			25.77
118	2011-03-21 04:00:00	26.195	25.817	25.902	25.61	25.5563			25.77
119	2011-03-21 05:00:00	26.195	25.817	25.708	25.708	25.606			25.82
120	2011-03-21 06:00:00	26.292	25.768	25.61	25.61	25.5727			25.82
121	2011-03-21 07:00:00	26.195	25.744	25.61	25.61	25.523			25.77
122	2011-03-21 08:00:00	26.097	25.598	25.708	25.513	25.546			25.74
123	2011-03-21 09:00:00	26.097	25.598	25.805	25.61	25.3987			25.6
124	2011-03-21 10:00:00	26.292	25.623	26.195	25.805	25.364			25.6
125	2011-03-21 11:00:00	26.488	25.866	26.488	26.097	25.3723			25.62
126	2011-03-21 12:00:00	26.585	25.793	26.977	26.292	25.42			25.87
127	2011-03-21 13:00:00	26.781	25.817	27.272	26.39	25.4613			25.79
128	2011-03-21 14:00:00	26.781	25.89	27.075	26.195	25.5683			25.82
129	2011-03-21 15:00:00	27.173	26.158	27.075	26.292	25.5927			25.89
130	2011-03-21 16:00:00	27.272	26.475	26.977	26.292	25.6507			26.16
131	2011-03-21 17:00:00	27.173	26.402	26.683	26.097	25.7897			26.48
132	2011-03-21 18:00:00	26.977	26.329	26.39	26	25.7667			26.4
133	2011-03-21 19:00:00	26.781	26.256	26.195	25.902	25.7743			26.33
134	2011-03-21 20:00:00	26.585	26.231	26.097	25.805	25.9147			26.26
135	2011-03-21 21:00:00	26.292	25.939	26.195	25.805	25.9073			26.23
136	2011-03-21 22:00:00	26.292	25.793	26.195	25.805	25.611			25.94
137	2011-03-21 23:00:00	26.292	25.477	26.097	25.805	25.4957			25.79
138	2011-03-22	26.292	25.453	26.097	25.902	25.3583			25.48
139	2011-03-22 01:00:00	26.292	25.623	25.902	25.902	25.4503			25.45
140	2011-03-22 02:00:00	26.292	25.72	26	25.902	25.3747			25.62
141	2011-03-22 03:00:00	26.195	25.72	26.097	26	25.2737			25.72
142	2011-03-22 04:00:00	26.195	25.793	26	26	25.2737			25.72
143	2011-03-22 05:00:00	26.195	25.817	25.902	26	25.3313			25.79
144	2011-03-22 06:00:00	26.292	25.817	25.805	25.902	25.3393			25.82
145	2011-03-22 07:00:00	26.292	25.768	25.805	25.805	25.405			25.82
146	2011-03-22 08:00:00	26.292	25.671	25.805	25.708	25.3887			25.77
147	2011-03-22 09:00:00	26.39	25.598	25.902	25.805	25.4873			25.67
148	2011-03-22 10:00:00	26.39	25.72	26.292	26	25.5277			25.6
149	2011-03-22 11:00:00	26.488	25.38	26.683	26.097	25.5007			25.72
150	2011-03-22 12:00:00	26.585	25.453	26.977	26.195	25.2873			25.38
151	2011-03-22 13:00:00	26.781	25.598	27.37	26.292	25.244			25.45
152	2011-03-22 14:00:00	26.977	25.817	27.272	26.097	25.3903			25.6
153	2011-03-22 15:00:00	27.173	25.914	27.075	26.195	25.431			25.82
154	2011-03-22 16:00:00	27.272	26.134	27.075	26.292	25.4967			25.91
155	2011-03-22 17:00:00	27.37	26.256	26.879	26.195	25.57			26.13
156	2011-03-22 18:00:00	27.173	26.158	26.585	26	25.6117			26.26
157	2011-03-22 19:00:00	26.977	26.085	26.097	25.902	25.6457			26.16
158	2011-03-22 20:00:00	26.879	26.012	26	25.708	25.6213			26.09
159	2011-03-22 21:00:00	26.781	25.914	26	25.708	25.5303			26.01
160	2011-03-22 22:00:00	26.683	25.744	25.902	25.61	25.4643			25.91
161	2011-03-22 23:00:00	26.488	25.574	25.902	25.61	25.343			25.74
162	2011-03-23	26.488	25.525	25.902	25.61	25.253			25.57
163	2011-03-23 01:00:00	26.488	25.428	26.097	25.61	25.2367			25.53
164	2011-03-23 02:00:00	26.39	25.525	26	25.61	25.2387			25.43
165	2011-03-23 03:00:00	26.39	25.501	26	25.708	25.271			25.53
166	2011-03-23 04:00:00	26.39	25.574	25.902	25.708	25.2287			25.5
167	2011-03-23 05:00:00	26.39	25.647	25.902	25.708	25.253			25.57
168	2011-03-23 06:00:00	26.39	25.623	25.902	25.708	25.2117			25.65
169	2011-03-23 07:00:00	26.39	25.671	25.902	25.708	25.236			25.62
170	2011-03-23 08:00:00	26.39	25.647	26	25.805	25.349			25.67
171	2011-03-23 09:00:00	26.488	25.671	26.097	25.708	25.241			25.65
172	2011-03-23 10:00:00	26.39	25.428	26.39	25.61	25.214			25.67
173	2011-03-23 11:00:00	26.585	25.55	26.39	25.902	25.1663			25.43
174	2011-03-23 12:00:00	26.683	25.695	27.075	26.097	25.3743			25.55
175	2011-03-23 13:00:00	26.879	25.793	27.567	26.292	25.5867			25.7
176	2011-03-23 14:00:00	26.977	25.963	27.764	26.39	25.6203			25.79
177	2011-03-23 15:00:00	27.075	26.061	27.272	26.292	25.7427			25.96
178	2011-03-23 16:00:00	27.173	26.158	26.879	26.097	25.7763			26.06
179	2011-03-23 17:00:00	27.173	26.182	26.585	26.097	25.843			26.16
180	2011-03-23 18:00:00	27.075	26.207	26.292	25.805	25.951			26.18
181	2011-03-23 19:00:00	27.173	26.256	26.292	25.513	26.0593			26.21
182	2011-03-23 20:00:00	27.075	26.207	26.39	25.416	26.1423			26.26
183	2011-03-23 21:00:00	27.075	26.109	26.488	25.513	26.06			26.21
184	2011-03-23 22:00:00	26.977	26.085	26.39	25.61	26.0273			26.11
185	2011-03-23 23:00:00	26.879	25.89	26.292	25.513	25.9203			26.09
186	2011-03-24	26.781	25.695	26.195	25.513	25.7563			25.89
187	2011-03-24 01:00:00	26.683	25.671	26	25.513	25.6247			25.7
188	2011-03-24 02:00:00	26.683	25.671	26	25.513	25.651			25.67
189	2011-03-24 03:00:00	26.585	25.841	26	25.513	25.651			25.67
190	2011-03-24 04:00:00	26.585	25.914	25.902	25.513	25.6753			25.84
191	2011-03-24 05:00:00	26.585	26.061	26	25.513	25.634			25.91
192	2011-03-24 06:00:00	26.683	26.036	26.39	25.513	25.6153			26.06
193	2011-03-24 07:00:00	26.683	26.012	26.39	25.513	25.607			26.04
194	2011-03-24 08:00:00	26.683	25.987	26.683	25.61	25.697			26.01
195	2011-03-24 09:00:00	26.781	26.085	26.683	25.805	25.6553			25.99
196	2011-03-24 10:00:00	26.879	26.061	26.683	25.805	25.6547			26.09
197	2011-03-24 11:00:00	26.879	26.036	27.075	26.097	25.744			26.06
198	2011-03-24 12:00:00	26.977	26.085	27.272	26.39	25.8003			26.04
199	2011-03-24 13:00:00	27.075	26.207	27.37	26.39	25.8167			26.09
200	2011-03-24 14:00:00	27.075	26.28	27.468	26.292	25.8583			26.21
201	2011-03-24 15:00:00	27.173	26.353	27.468	26.195	25.917			26.28
202	2011-03-24 16:00:00	27.272	26.5	27.37	26.097	25.9097			26.35
203	2011-03-24 17:00:00	27.468	26.598	27.272	26.195	25.992			26.5
204	2011-03-24 18:00:00	27.468	26.671	26.977	26.097	26.057			26.6
205	2011-03-24 19:00:00	27.37	26.72	26.585	26	26.1473			26.67
206	2011-03-24 20:00:00	27.272	26.769	26.879	26	26.0977			26.72
207	2011-03-24 21:00:00	27.272	26.72	27.075	26	26.0817			26.77
208	2011-03-24 22:00:00	27.272	26.622	27.075	26.097	26.0663			26.72
209	2011-03-24 23:00:00	27.173	26.573	26.781	26.097	26.068			26.62
210	2011-03-25	27.075	26.475	26.585	26.195	26.0183			26.57
211	2011-03-25 01:00:00	26.977	26.378	26.39	26.195	25.8533			26.48
212	2011-03-25 02:00:00	26.879	26.378	26.39	26.097	25.8543			26.38
213	2011-03-25 03:00:00	26.879	26.378	26.39	26	25.822			26.38
214	2011-03-25 04:00:00	26.781	26.402	26.39	26.097	25.7573			26.38
215	2011-03-25 05:00:00	26.781	26.426	26.488	26.195	25.6667			26.4
216	2011-03-25 06:00:00	26.781	26.426	26.292	26.097	25.5767			26.43
217	2011-03-25 07:00:00	26.781	26.402	26.097	25.805	25.5113			26.43
218	2011-03-25 08:00:00	26.879	26.426	26	25.708	25.5353			26.4
219	2011-03-25 09:00:00	26.879	26.451	26.195	25.805	25.51			26.43
220	2011-03-25 10:00:00	26.879	26.524	26.195	25.805	25.4873			26.45
221	2011-03-25 11:00:00	26.977	26.622	26.585	26	25.5117			26.52
222	2011-03-25 12:00:00	27.075	26.622	26.977	26.39	25.5443			26.62
223	2011-03-25 13:00:00	27.272	26.622	26.977	26.488	25.4133			26.62
224	2011-03-25 14:00:00	27.37	26.695	27.37	26.488	25.481			26.62
225	2011-03-25 15:00:00	27.468	26.72	27.173	26.488	25.54			26.7
226	2011-03-25 16:00:00	27.567	26.818	27.173	26.39	25.5817			26.72
227	2011-03-25 17:00:00	27.764	26.891	27.075	26.292	25.6143			26.82
228	2011-03-25 18:00:00	27.764	26.891	26.683	26.195	25.5733			26.89
229	2011-03-25 19:00:00	27.764	26.842	26.39	26.097	25.5743			26.89
230	2011-03-25 20:00:00	27.665	26.867	26.585	26.195	25.526			26.84
231	2011-03-25 21:00:00	27.665	26.867	26.683	26.488	25.5023			26.87
232	2011-03-25 22:00:00	27.665	26.818	26.488	26.683	25.3713			26.87
233	2011-03-25 23:00:00	27.665	26.744	26.488	26.781	25.354			26.82
234	2011-03-26	27.665	26.744	27.075	26.585	25.3947			26.74
235	2011-03-26 01:00:00	27.468	26.671	26.683	26.39	25.3627			26.74
236	2011-03-26 02:00:00	27.272	26.5	26.488	26.097	25.2393			26.67
237	2011-03-26 03:00:00	27.173	26.426	26.195	26	25.0837			26.5
238	2011-03-26 04:00:00	27.075	26.378	26.097	26	25.1257			26.43
239	2011-03-26 05:00:00	26.977	26.475	26	25.805	25.175			26.38
240	2011-03-26 06:00:00	26.977	26.475	25.902	25.61	25.2397			26.48
241	2011-03-26 07:00:00	26.977	26.573	25.805	25.416	25.174			26.48
242	2011-03-26 08:00:00	27.075	26.598	25.708	25.416	25.208			26.57
243	2011-03-26 09:00:00	27.173	26.598	26	25.61	25.183			26.6
244	2011-03-26 10:00:00	27.173	26.793	26.488	25.805	25.183			26.6
245	2011-03-26 11:00:00	27.272	26.94	26.879	26	25.279			26.79
246	2011-03-26 12:00:00	27.37	26.744	27.173	26.39	25.36			26.94
247	2011-03-26 13:00:00	27.37	26.549	27.665	26.683	25.2947			26.74
248	2011-03-26 14:00:00	27.468	26.549	27.961	26.585	25.231			26.55
249	2011-03-26 15:00:00	27.37	26.549	27.764	26.585	25.2653			26.55
250	2011-03-26 16:00:00	27.37	26.5	27.272	26.488	25.2987			26.55
251	2011-03-26 17:00:00	27.567	26.524	26.977	26.39	25.348			26.5
252	2011-03-26 18:00:00	27.567	26.475	26.683	26.292	25.388			26.52
253	2011-03-26 19:00:00	27.468	26.72	26.683	26.097	25.3063			26.48
254	2011-03-26 20:00:00	27.272	26.671	26.585	26.097	25.389			26.72
255	2011-03-26 21:00:00	27.173	26.573	26.585	26.097	25.3717			26.67
256	2011-03-26 22:00:00	27.173	26.475	26.488	26.195	25.3067			26.57
257	2011-03-26 23:00:00	27.075	26.426	26.488	26.195	25.242			26.48
258	2011-03-27	27.075	26.402	26.39	26.195	25.1257			26.43
259	2011-03-27 01:00:00	26.977	26.231	26.39	26.097	25.019			26.4
260	2011-03-27 02:00:00	26.977	26.231	26.39	26	24.9287			26.23
261	2011-03-27 03:00:00	26.879	26.134	26.39	25.902	24.9287			26.23
262	2011-03-27 04:00:00	26.879	26.012	26.195	25.902	24.8963			26.13
263	2011-03-27 05:00:00	26.781	26.012	25.902	25.902	24.8223			26.01
264	2011-03-27 06:00:00	26.683	25.987	26	25.902	24.7583			26.01
265	2011-03-27 07:00:00	26.585	25.914	25.902	25.902	24.8833			25.99
266	2011-03-27 08:00:00	26.488	25.866	25.708	25.805	24.8577			25.91
267	2011-03-27 09:00:00	26.488	25.841	25.902	25.902	24.8083			25.87
268	2011-03-27 10:00:00	26.292	25.744	26	25.805	24.7987			25.84
269	2011-03-27 11:00:00	26.39	25.598	26	25.902	24.8293			25.74
270	2011-03-27 12:00:00	26.488	25.623	26.39	26	24.7793			25.6
271	2011-03-27 13:00:00	26.292	25.55	26.39	26	24.8197			25.62
272	2011-03-27 14:00:00	26.292	25.477	26.292	25.805	24.698			25.55
273	2011-03-27 15:00:00	26.585	25.453	26.683	26	24.607			25.48
274	2011-03-27 16:00:00	26.292	25.38	26	25.61	24.5643			25.45
275	2011-03-27 17:00:00	26.292	25.428	26	25.61	24.572			25.38
276	2011-03-27 18:00:00	26.195	25.38	25.61	25.416	24.5573			25.43
277	2011-03-27 19:00:00	26.097	25.647	25.513	25.416	24.6747			25.38
278	2011-03-27 20:00:00	26.097	25.817	25.319	25.319	24.7957			25.65
279	2011-03-27 21:00:00	26	25.963	25.222	25.416	24.8843			25.82
280	2011-03-27 22:00:00	26	26.012	25.222	25.513	24.965			25.96
281	2011-03-27 23:00:00	25.902	25.939	25.125	25.61	24.9803			26.01
282	2011-03-28	25.805	25.841	25.319	25.61	24.8903			25.94
283	2011-03-28 01:00:00	25.708	25.744	25.319	25.61	24.7923			25.84
284	2011-03-28 02:00:00	25.708	25.671	25.222	25.708	24.7587			25.74
285	2011-03-28 03:00:00	25.61	25.428	25.222	25.708	24.701			25.67
286	2011-03-28 04:00:00	25.416	25.404	24.931	25.61	24.588			25.43
287	2011-03-28 05:00:00	25.513	25.186	24.931	25.513	24.612			25.4
288	2011-03-28 06:00:00	25.416	25.016	24.835	25.416	24.5727			25.19
289	2011-03-28 07:00:00	25.319	24.944	24.641	25.222	24.4827			25.02
290	2011-03-28 08:00:00	25.222	25.21	24.545	25.222	24.4253			24.94
291	2011-03-28 09:00:00	25.222	25.137	24.835	25.319	24.4473			25.21
292	2011-03-28 10:00:00	25.028	24.847	25.222	25.416	24.423			25.14
293	2011-03-28 11:00:00	25.125	24.895	25.416	25.61	24.3263			24.85
294	2011-03-28 12:00:00	25.222	25.04	25.805	25.61	24.3413			24.9
295	2011-03-28 13:00:00	25.222	25.258	26.097	25.513	24.4217			25.04
296	2011-03-28 14:00:00	25.319	25.307	26.292	25.416	24.5263			25.26
297	2011-03-28 15:00:00	25.319	25.162	26.195	25.319	24.544			25.31
298	2011-03-28 16:00:00	25.416	25.04	25.708	25.125	24.4957			25.16
299	2011-03-28 17:00:00	25.222	25.089	25.416	25.125	24.5883			25.04
300	2011-03-28 18:00:00	25.125	25.089	25.319	24.931	24.6713			25.09
301	2011-03-28 19:00:00	25.028	25.016	24.931	24.931	24.738			25.09
302	2011-03-28 20:00:00	24.738	24.992	24.641	24.835	24.6803			25.02
303	2011-03-28 21:00:00	24.545	24.968	24.545	24.835	24.6723			24.99
304	2011-03-28 22:00:00	24.351	25.137	24.448	24.835	24.599			24.97
305	2011-03-28 23:00:00	24.158	25.089	24.448	24.738	24.6553			25.14
306	2011-03-29	24.062	24.968	24.448	24.835	24.5737			25.09
307	2011-03-29 01:00:00	24.158	24.895	24.545	24.835	24.5333			24.97
308	2011-03-29 02:00:00	24.158	24.75	24.641	24.931	24.4437			24.9
309	2011-03-29 03:00:00	24.158	24.919	24.545	25.028	24.394			24.75
310	2011-03-29 04:00:00	24.255	24.895	24.545	25.028	24.4503			24.92
311	2011-03-29 05:00:00	24.351	24.774	24.448	24.931	24.4423			24.9
312	2011-03-29 06:00:00	24.351	24.798	24.351	24.931	24.3677			24.77
313	2011-03-29 07:00:00	24.351	24.726	24.255	24.835	24.3757			24.8
314	2011-03-29 08:00:00	24.351	24.677	24.351	24.738	24.3837			24.73
315	2011-03-29 09:00:00	24.351	24.726	24.641	24.931	24.365			24.68
316	2011-03-29 10:00:00	24.448	24.653	24.931	25.125	24.479			24.73
317	2011-03-29 11:00:00	24.545	24.629	25.222	25.028	24.5203			24.65
318	2011-03-29 12:00:00	24.738	24.847	25.513	25.222	24.5443			24.63
319	2011-03-29 13:00:00	24.641	24.944	25.416	25.028	24.617			24.85
320	2011-03-29 14:00:00	24.835	25.089	25.513	25.222	24.6827			24.94
321	2011-03-29 15:00:00	24.835	25.258	25.708	25.125	24.8623			25.09
322	2011-03-29 16:00:00	24.738	25.38	25.416	24.931	24.822			25.26
323	2011-03-29 17:00:00	24.641	25.186	25.61	24.931	24.8313			25.38
324	2011-03-29 18:00:00	24.545	25.307	25.416	24.931	24.768			25.19
325	2011-03-29 19:00:00	24.448	25.162	25.028	24.835	24.7427			25.31
326	2011-03-29 20:00:00	24.351	25.113	24.931	24.835	24.6943			25.16
327	2011-03-29 21:00:00	24.351	25.065	24.835	24.931	24.6127			25.11
328	2011-03-29 22:00:00	24.448	24.992	24.738	24.931	24.662			25.07
329	2011-03-29 23:00:00	24.448	24.968	24.641	24.738	24.5723			24.99
330	2011-03-30	24.448	24.944	24.545	24.835	24.531			24.97
331	2011-03-30 01:00:00	24.448	24.919	24.448	24.641	24.491			24.94
332	2011-03-30 02:00:00	24.448	24.919	24.448	24.641	24.417			24.92
333	2011-03-30 03:00:00	24.448	24.992	24.545	24.545	24.3553			24.92
334	2011-03-30 04:00:00	24.351	24.992	24.545	24.545	24.444			24.99
335	2011-03-30 05:00:00	24.351	24.968	24.448	24.641	24.412			24.99
336	2011-03-30 06:00:00	24.062	24.847	24.351	24.545	24.3693			24.97
337	2011-03-30 07:00:00	24.062	24.895	24.351	24.545	24.361			24.85
338	2011-03-30 08:00:00	24.062	24.871	24.448	24.545	24.5363			24.9
339	2011-03-30 09:00:00	24.255	24.919	24.545	24.545	24.5307			24.87
340	2011-03-30 10:00:00	24.255	24.919	24.835	24.738	24.5147			24.92
341	2011-03-30 11:00:00	24.448	24.992	25.222	24.931	24.48			24.92
342	2011-03-30 12:00:00	24.641	25.113	25.61	25.125	24.5367			24.99
343	2011-03-30 13:00:00	24.835	25.186	25.902	25.222	24.6423			25.11
344	2011-03-30 14:00:00	25.028	25.331	26.097	25.125	24.7			25.19
345	2011-03-30 15:00:00	25.028	25.355	26	25.125	24.7173			25.33
346	2011-03-30 16:00:00	24.931	25.355	25.805	24.931	24.8243			25.36
347	2011-03-30 17:00:00	24.835	25.331	25.708	24.835	24.7933			25.36
348	2011-03-30 18:00:00	24.738	25.331	25.513	24.835	24.8853			25.33
349	2011-03-30 19:00:00	24.641	25.258	25.319	24.738	24.7187			25.33
350	2011-03-30 20:00:00	24.545	25.234	25.222	24.738	24.661			25.26
351	2011-03-30 21:00:00	24.545	25.04	25.125	24.738	24.6197			25.23
352	2011-03-30 22:00:00	24.641	24.944	25.028	24.738	24.5217			25.04
353	2011-03-30 23:00:00	24.641	24.871	25.028	24.738	24.4897			24.94
354	2011-03-31	24.545	24.823	24.931	24.738	24.4653			24.87
355	2011-03-31 01:00:00	24.641	24.823	24.835	24.738	24.416			24.82
356	2011-03-31 02:00:00	24.545	24.798	24.738	24.738	24.4493			24.82
357	2011-03-31 03:00:00	24.545	24.798	24.738	24.738	24.409			24.8
358	2011-03-31 04:00:00	24.545	24.75	24.641	24.931	24.3767			24.8
359	2011-03-31 05:00:00	24.545	24.726	24.931	24.931	24.3607			24.75
360	2011-03-31 06:00:00	24.641	24.677	24.835	24.931	24.3517			24.73
361	2011-03-31 07:00:00	24.641	24.677	24.835	24.835	24.3687			24.68
362	2011-03-31 08:00:00	24.641	24.653	24.931	24.835	24.402			24.68
363	2011-03-31 09:00:00	24.738	24.702	25.125	25.028	24.426			24.65
364	2011-03-31 10:00:00	24.835	24.774	25.222	25.319	24.4423			24.7
365	2011-03-31 11:00:00	24.931	24.895	25.416	25.61	24.465			24.77
366	2011-03-31 12:00:00	25.125	24.968	25.902	25.61	24.602			24.9
367	2011-03-31 13:00:00	25.222	25.016	26.195	25.61	24.594			24.97
368	2011-03-31 14:00:00	25.319	25.089	26.39	25.513	24.708			25.02
369	2011-03-31 15:00:00	25.416	25.186	26.488	25.61	24.8			25.09
370	2011-03-31 16:00:00	25.416	25.283	26.39	25.513	24.9			25.19
371	2011-03-31 17:00:00	25.319	25.21	26.097	25.319	24.9657			25.28
372	2011-03-31 18:00:00	25.125	25.162	25.708	25.222	24.976			25.21
373	2011-03-31 19:00:00	25.028	25.21	25.513	25.028	24.961			25.16
374	2011-03-31 20:00:00	25.028	24.992	25.319	25.028	24.9103			25.21
375	2011-03-31 21:00:00	25.028	24.847	25.222	25.028	24.7043			24.99
376	2011-03-31 22:00:00	25.028	24.871	25.125	25.028	24.655			24.85
377	2011-03-31 23:00:00	25.125	24.944	25.028	25.028	24.564			24.87
378	2011-04-01	25.125	24.992	25.028	25.028	24.5563			24.94
379	2011-04-01 01:00:00	25.125	24.992	25.028	25.028	24.5723			24.99
380	2011-04-01 02:00:00	25.028	25.016	25.028	24.931	24.5737			24.99
381	2011-04-01 03:00:00	25.028	24.992	24.931	24.931	24.5493			25.02
382	2011-04-01 04:00:00	24.931	24.968	24.931	24.931	24.5413			24.99
383	2011-04-01 05:00:00	24.931	24.944	24.931	24.931	24.6			24.97
384	2011-04-01 06:00:00	24.835	24.895	24.931	24.835	24.6587			24.94
385	2011-04-01 07:00:00	24.931	24.847	24.835	24.835	24.8043			24.9
386	2011-04-01 08:00:00	24.931	24.823	24.931	24.738	24.8527			24.85
387	2011-04-01 09:00:00	25.028	24.895	25.222	24.931	24.908			24.82
388	2011-04-01 10:00:00	25.222	25.04	25.513	25.125	24.9963			24.9
389	2011-04-01 11:00:00	25.222	25.162	25.805	25.513	25.076			25.04
390	2011-04-01 12:00:00	25.513	25.21	26.195	25.805	25.1167			25.16
391	2011-04-01 13:00:00	25.708	25.331	26.39	25.902	25.1983			25.21
392	2011-04-01 14:00:00	25.708	25.477	26.585	25.902	25.273			25.33
393	2011-04-01 15:00:00	25.805	25.598	26.683	25.902	25.3237			25.48
394	2011-04-01 16:00:00	25.805	25.671	26.488	25.805	25.3987			25.6
395	2011-04-01 17:00:00	25.708	25.574	26	25.708	25.4563			25.67
396	2011-04-01 18:00:00	25.513	25.477	25.61	25.513	25.3583			25.57
397	2011-04-01 19:00:00	25.416	25.355	25.319	25.416	25.227			25.48
398	2011-04-01 20:00:00	25.319	25.307	25.319	25.416	25.2187			25.36
399	2011-04-01 21:00:00	25.319	25.283	25.222	25.416	25.2027			25.31
400	2011-04-01 22:00:00	25.319	25.258	25.222	25.416	25.129			25.28
401	2011-04-01 23:00:00	25.222	25.113	25.222	25.416	25.1207			25.26
402	2011-04-02	25.222	25.04	25.222	25.416	25.0737			25.11
403	2011-04-02 01:00:00	25.125	25.016	25.125	25.416	25.0813			25.04
404	2011-04-02 02:00:00	25.125	25.065	25.222	25.416	25.008			25.02
405	2011-04-02 03:00:00	25.125	25.04	25.125	25.416	25.0243			25.07
406	2011-04-02 04:00:00	25.028	25.016	24.931	25.319	24.9503			25.04
407	2011-04-02 05:00:00	24.931	24.992	25.028	25.222	24.9423			25.02
408	2011-04-02 06:00:00	24.931	24.895	25.028	25.222	24.8677			24.99
409	2011-04-02 07:00:00	24.931	24.847	24.931	25.125	24.8997			24.9
410	2011-04-02 08:00:00	24.931	24.823	25.125	25.222	24.9483			24.85
411	2011-04-02 09:00:00	25.028	24.871	25.222	25.319	24.939			24.82
412	2011-04-02 10:00:00	25.125	24.895	25.61	25.513	24.9863			24.87
413	2011-04-02 11:00:00	25.222	24.944	25.902	25.708	25.0257			24.9
414	2011-04-02 12:00:00	25.319	25.04	26.097	25.805	25.0743			24.94
415	2011-04-02 13:00:00	25.416	25.089	26.488	25.805	25.1397			25.04
416	2011-04-02 14:00:00	25.513	25.137	26.585	25.805	25.1893			25.09
417	2011-04-02 15:00:00	25.61	25.258	26.781	25.805	25.2063			25.14
418	2011-04-02 16:00:00	25.61	25.355	26.683	25.708	25.281			25.26
419	2011-04-02 17:00:00	25.513	25.477	26.292	25.61	25.3143			25.36
420	2011-04-02 18:00:00	25.416	25.38	25.805	25.513	25.3883			25.48
421	2011-04-02 19:00:00	25.416	25.453	25.513	25.416	25.2913			25.38
422	2011-04-02 20:00:00	25.319	25.501	25.416	25.416	25.2823			25.45
423	2011-04-02 21:00:00	25.319	25.453	25.416	25.416	25.2983			25.5
424	2011-04-02 22:00:00	25.222	25.404	25.416	25.416	25.3137			25.45
425	2011-04-02 23:00:00	25.222	25.283	25.319	25.416	25.2307			25.4
426	2011-04-03	25.222	25.258	25.222	25.416	25.1247			25.28
427	2011-04-03 01:00:00	25.222	25.283	25.222	25.319	25.084			25.26
428	2011-04-03 02:00:00	25.222	25.258	25.222	25.416	25.0923			25.28
429	2011-04-03 03:00:00	25.222	25.258	25.222	25.319	25.084			25.26
430	2011-04-03 04:00:00	25.125	25.234	25.125	25.319	25.0507			25.26
431	2011-04-03 05:00:00	25.125	25.162	25.222	25.416	25.0427			25.23
432	2011-04-03 06:00:00	25.028	25.186	25.319	25.319	24.9867			25.16
433	2011-04-03 07:00:00	25.028	25.113	25.319	25.319	25.1247			25.19
434	2011-04-03 08:00:00	25.125	25.137	25.416	25.319	25.0993			25.11
435	2011-04-03 09:00:00	25.125	25.186	25.61	25.416	25.2053			25.14
436	2011-04-03 10:00:00	25.319	25.258	25.902	25.61	25.253			25.19
437	2011-04-03 11:00:00	25.416	25.283	26.195	25.805	25.342			25.26
438	2011-04-03 12:00:00	25.513	25.331	26.488	26	25.4487			25.28
439	2011-04-03 13:00:00	25.708	25.38	26.879	26.097	25.4647			25.33
440	2011-04-03 14:00:00	25.805	25.453	26.879	26.097	25.4817			25.38
441	2011-04-03 15:00:00	25.902	25.501	26.977	26.097	25.5393			25.45
442	2011-04-03 16:00:00	25.902	25.598	27.075	25.902	25.622			25.5
443	2011-04-03 17:00:00	25.805	25.72	26.977	25.708	25.6563			25.6
444	2011-04-03 18:00:00	25.708	25.695	26.683	25.61	25.697			25.72
445	2011-04-03 19:00:00	25.708	25.793	26.195	25.61	25.657			25.7
446	2011-04-03 20:00:00	25.708	25.744	26	25.513	25.6897			25.79
447	2011-04-03 21:00:00	25.708	25.623	25.902	25.513	25.6077			25.74
448	2011-04-03 22:00:00	25.708	25.55	25.902	25.513	25.6997			25.62
449	2011-04-03 23:00:00	25.708	25.525	25.902	25.513	25.6097			25.55
450	2011-04-04	25.61	25.501	25.805	25.513	25.568			25.53
451	2011-04-04 01:00:00	25.708	25.477	25.61	25.61	25.5267			25.5
452	2011-04-04 02:00:00	25.708	25.525	25.708	25.61	25.453			25.48
453	2011-04-04 03:00:00	25.61	25.574	25.708	25.708	25.37			25.53
454	2011-04-04 04:00:00	25.61	25.598	25.61	25.708	25.353			25.57
455	2011-04-04 05:00:00	25.513	25.574	25.61	25.61	25.361			25.6
456	2011-04-04 06:00:00	25.513	25.477	25.61	25.513	25.353			25.57
457	2011-04-04 07:00:00	25.513	25.38	25.513	25.416	25.3197			25.48
458	2011-04-04 08:00:00	25.513	25.38	25.61	25.416	25.351			25.38
459	2011-04-04 09:00:00	25.513	25.355	25.805	25.513	25.3827			25.38
460	2011-04-04 10:00:00	25.61	25.38	26	25.61	25.4733			25.36
461	2011-04-04 11:00:00	25.805	25.477	26	25.902	25.5143			25.38
462	2011-04-04 12:00:00	25.902	25.598	26.585	26.097	25.6123			25.48
463	2011-04-04 13:00:00	26.097	25.647	26.977	26.195	25.6853			25.6
464	2011-04-04 14:00:00	26.097	25.72	27.272	26.292	25.7023			25.65
465	2011-04-04 15:00:00	26.292	25.793	27.272	26.39	25.7277			25.72
466	2011-04-04 16:00:00	26.39	25.841	27.173	26.292	25.786			25.79
467	2011-04-04 17:00:00	26.292	25.963	26.879	26.097	25.8363			25.84
468	2011-04-04 18:00:00	26.292	26.061	26.683	26.195	26.0113			25.96
469	2011-04-04 19:00:00	26.292	25.841	26.39	25.805	25.9107			26.06
470	2011-04-04 20:00:00	26.195	25.866	26.195	25.805	25.8687			25.84
471	2011-04-04 21:00:00	26.097	25.768	26	25.805	25.8437			25.87
472	2011-04-04 22:00:00	26.097	25.72	25.902	25.902	25.712			25.77
473	2011-04-04 23:00:00	26	25.695	25.902	25.902	25.6303			25.72
474	2011-04-05	26	25.671	25.805	25.902	25.657			25.7
475	2011-04-05 01:00:00	26	25.72	25.805	25.805	25.5823			25.67
476	2011-04-05 02:00:00	26	25.72	25.708	25.805	25.4987			25.72
477	2011-04-05 03:00:00	26	25.72	25.61	25.805	25.4653			25.72
478	2011-04-05 04:00:00	26	25.695	25.708	25.902	25.4653			25.72
479	2011-04-05 05:00:00	25.902	25.598	25.708	25.902	25.457			25.7
480	2011-04-05 06:00:00	25.902	25.598	25.708	25.902	25.46			25.6
481	2011-04-05 07:00:00	25.805	25.574	25.708	25.902	25.4923			25.6
482	2011-04-05 08:00:00	25.805	25.55	25.805	25.902	25.4483			25.57
483	2011-04-05 09:00:00	25.805	25.501	25.902	25.902	25.505			25.55
484	2011-04-05 10:00:00	25.902	25.477	26.292	26.097	25.5537			25.5
485	2011-04-05 11:00:00	26	25.55	26.488	26.292	25.579			25.48
486	2011-04-05 12:00:00	26.195	25.647	26.585	26.39	25.636			25.55
487	2011-04-05 13:00:00	26.292	25.695	27.173	26.39	25.7017			25.65
488	2011-04-05 14:00:00	26.488	25.744	27.173	26.39	25.751			25.7
489	2011-04-05 15:00:00	26.585	25.89	27.272	26.39	25.8007			25.74
490	2011-04-05 16:00:00	26.683	25.987	27.272	26.39	25.8833			25.89
491	2011-04-05 17:00:00	26.585	25.963	27.173	26.39	25.8833			25.99
492	2011-04-05 18:00:00	26.585	26.012	26.879	26.292	25.876			25.96
493	2011-04-05 19:00:00	26.488	26.012	26.585	26.195	25.86			26.01
494	2011-04-05 20:00:00	26.39	25.963	26.292	26	25.8267			26.01
495	2011-04-05 21:00:00	26.292	25.89	26.097	25.902	25.7113			25.96
496	2011-04-05 22:00:00	26.292	25.914	26.097	25.902	25.687			25.89
497	2011-04-05 23:00:00	26.195	25.914	25.902	25.805	25.695			25.91
498	2011-04-06	26.195	25.89	25.805	25.708	25.6617			25.91
499	2011-04-06 01:00:00	26.195	25.866	25.805	25.708	25.5877			25.89
500	2011-04-06 02:00:00	26.195	25.817	25.805	25.708	25.5797			25.87
501	2011-04-06 03:00:00	26.097	25.744	25.805	25.805	25.631			25.82
502	2011-04-06 04:00:00	26.097	25.793	25.805	26	25.6067			25.74
503	2011-04-06 05:00:00	26.097	25.744	25.513	26	25.5563			25.79
504	2011-04-06 06:00:00	26.097	25.695	25.513	26	25.5067			25.74
505	2011-04-06 07:00:00	26	25.695	25.61	25.61	25.4893			25.7
506	2011-04-06 08:00:00	26	25.72	25.902	25.416	25.5543			25.7
507	2011-04-06 09:00:00	25.902	25.695	26	25.513	25.595			25.72
508	2011-04-06 10:00:00	26	25.695	26.097	25.61	25.6517			25.7
509	2011-04-06 11:00:00	26	25.695	26.488	25.805	25.6843			25.7
510	2011-04-06 12:00:00	26.097	25.841	26.781	26	25.75			25.7
511	2011-04-06 13:00:00	26.292	25.914	27.075	26.097	25.832			25.84
512	2011-04-06 14:00:00	26.292	25.914	27.272	26.195	25.8897			25.91
513	2011-04-06 15:00:00	26.39	26.012	27.37	26.195	25.923			25.91
514	2011-04-06 16:00:00	26.585	26.134	27.272	26.097	25.9573			26.01
515	2011-04-06 17:00:00	26.585	26.182	27.075	26	26.0313			26.13
516	2011-04-06 18:00:00	26.488	26.182	26.781	25.902	26.114			26.18
517	2011-04-06 19:00:00	26.39	26.158	26.488	25.708	26.0473			26.18
518	2011-04-06 20:00:00	26.39	26.085	26.195	25.61	25.9727			26.16
519	2011-04-06 21:00:00	26.39	26.036	26	25.61	25.8827			26.09
520	2011-04-06 22:00:00	26.292	26.012	25.708	25.708	25.7997			26.04
521	2011-04-06 23:00:00	26.292	25.939	25.708	25.708	25.7257			26.01
522	2011-04-07	26.292	25.817	25.61	25.61	25.7013			25.94
523	2011-04-07 01:00:00	26.195	25.768	25.61	25.61	25.7273			25.82
524	2011-04-07 02:00:00	26.195	25.817	25.61	25.61	25.6777			25.77
525	2011-04-07 03:00:00	26.195	25.89	25.513	25.61	25.694			25.82
526	2011-04-07 04:00:00	26.195	25.841	25.416	25.61	25.7183			25.89
527	2011-04-07 05:00:00	26.097	25.768	25.416	25.513	25.7347			25.84
528	2011-04-07 06:00:00	26.097	25.623	25.416	25.513	25.677			25.77
529	2011-04-07 07:00:00	26.097	25.477	25.416	25.416	25.6287			25.62
530	2011-04-07 08:00:00	26	25.501	25.708	25.416	25.579			25.48
531	2011-04-07 09:00:00	26	25.55	26	25.513	25.6197			25.5
532	2011-04-07 10:00:00	26.097	25.428	26.292	25.708	25.7343			25.55
533	2011-04-07 11:00:00	26.39	25.525	26.488	26	25.7263			25.43
534	2011-04-07 12:00:00	26.585	25.647	26.781	26.097	25.8577			25.53
535	2011-04-07 13:00:00	26.585	25.695	26.977	26.195	25.9643			25.65
536	2011-04-07 14:00:00	26.683	25.793	27.075	26.195	26.0137			25.7
537	2011-04-07 15:00:00	26.879	25.987	26.879	26.195	26.0797			25.79
538	2011-04-07 16:00:00	26.781	26.134	26.781	26.195	26.145			25.99
539	2011-04-07 17:00:00	26.781	26.158	26.683	26	26.2283			26.13
540	2011-04-07 18:00:00	26.683	26.134	26.39	26	26.2377			26.16
541	2011-04-07 19:00:00	26.683	26.061	26.097	25.902	26.2963			26.13
542	2011-04-07 20:00:00	26.488	25.963	26	25.902	26.3053			26.06
543	2011-04-07 21:00:00	26.39	25.914	26	25.902	26.2727			25.96
544	2011-04-07 22:00:00	26.292	25.817	25.902	25.902	26.0563			25.91
545	2011-04-07 23:00:00	26.292	25.695	25.902	25.902	25.99			25.82
546	2011-04-08	26.195	25.598	25.902	25.805	25.85			25.7
547	2011-04-08 01:00:00	26.195	25.647	25.805	25.805	25.7843			25.6
548	2011-04-08 02:00:00	26.195	25.671	25.708	25.902	25.7683			25.65
549	2011-04-08 03:00:00	26.195	25.55	25.708	25.902	25.778			25.67
550	2011-04-08 04:00:00	26.097	25.55	25.61	25.902	25.771			25.55
551	2011-04-08 05:00:00	26.097	25.647	25.61	25.805	25.671			25.55
552	2011-04-08 06:00:00	26.097	25.623	25.513	25.805	25.7373			25.65
553	2011-04-08 07:00:00	26	25.55	25.61	25.708	25.7287			25.62
554	2011-04-08 08:00:00	26	25.453	25.708	25.902	25.7033			25.55
555	2011-04-08 09:00:00	26.097	25.623	25.805	25.708	25.736			25.45
556	2011-04-08 10:00:00	26.097	25.623	26.195	25.902	25.8587			25.62
557	2011-04-08 11:00:00	26.292	25.768	26.39	26.097	25.7927			25.62
558	2011-04-08 12:00:00	26.39	25.841	26.683	26.195	25.807			25.77
559	2011-04-08 13:00:00	26.585	25.963	26.879	26.097	25.898			25.84
560	2011-04-08 14:00:00	26.781	26.085	27.173	26.488	25.907			25.96
561	2011-04-08 15:00:00	26.879	26.109	27.173	26.585	26.0477			26.09
562	2011-04-08 16:00:00	26.781	26.134	27.075	26.585	25.9897			26.11
563	2011-04-08 17:00:00	26.781	26.182	27.075	26.585	25.9657			26.13
564	2011-04-08 18:00:00	26.781	26.158	26.781	26.488	25.949			26.18
565	2011-04-08 19:00:00	26.683	26.085	26.488	26.39	25.942			26.16
566	2011-04-08 20:00:00	26.585	26.036	26.39	26.292	25.951			26.09
567	2011-04-08 21:00:00	26.585	26.061	26.39	26.292	25.8347			26.04
568	2011-04-08 22:00:00	26.488	26.158	26.195	26.292	25.8097			26.06
569	2011-04-08 23:00:00	26.488	26.207	26.195	26.195	25.7753			26.16
570	2011-04-09	26.39	26.158	26.195	26.195	25.7593			26.21
571	2011-04-09 01:00:00	26.39	26.134	26.195	26.195	25.6447			26.16
572	2011-04-09 02:00:00	26.39	26.085	26.195	26.195	25.6043			26.13
573	2011-04-09 03:00:00	26.39	25.866	26.097	26.097	25.6203			26.09
574	2011-04-09 04:00:00	26.292	25.817	26.097	26	25.515			25.87
575	2011-04-09 05:00:00	26.195	26.012	26	25.902	25.4663			25.82
576	2011-04-09 06:00:00	26.097	26.012	26	26	25.499			26.01
577	2011-04-09 07:00:00	26.097	26.036	26	25.902	25.498			26.01
578	2011-04-09 08:00:00	26.195	26.061	26	25.902	25.5383			26.04
579	2011-04-09 09:00:00	26.195	25.987	26.292	25.805	25.5467			26.06
580	2011-04-09 10:00:00	26.292	26.012	26.39	25.902	25.5543			25.99
581	2011-04-09 11:00:00	26.488	26.109	26.488	26	25.5627			26.01
582	2011-04-09 12:00:00	26.585	26.085	26.683	26.195	25.6923			26.11
583	2011-04-09 13:00:00	26.781	26.182	26.879	26.292	25.7177			26.09
584	2011-04-09 14:00:00	26.879	26.28	27.075	26.488	25.7833			26.18
585	2011-04-09 15:00:00	26.977	26.256	27.272	26.488	25.817			26.28
586	2011-04-09 16:00:00	27.075	26.378	27.37	26.488	25.8097			26.26
587	2011-04-09 17:00:00	27.075	26.451	27.173	26.39	25.8847			26.38
588	2011-04-09 18:00:00	26.977	26.329	26.683	26.195	25.91			26.45
589	2011-04-09 19:00:00	26.977	26.231	26.585	26.195	25.838			26.33
590	2011-04-09 20:00:00	26.977	26.256	26.488	26.195	25.8053			26.23
591	2011-04-09 21:00:00	26.879	26.28	26.488	26.097	25.7813			26.26
592	2011-04-09 22:00:00	26.781	26.256	26.39	26.097	25.757			26.28
593	2011-04-09 23:00:00	26.683	26.329	26.292	26.097	25.649			26.26
594	2011-04-10	26.585	26.28	26.292	26.097	25.641			26.33
595	2011-04-10 01:00:00	26.488	26.231	26.292	26.097	25.526			26.28
596	2011-04-10 02:00:00	26.488	26.085	26.292	26	25.5083			26.23
597	2011-04-10 03:00:00	26.488	26.158	26.195	26	25.4597			26.09
598	2011-04-10 04:00:00	26.39	25.647	26.195	26	25.4187			26.16
599	2011-04-10 05:00:00	26.488	25.744	26.097	25.902	25.2483			25.65
600	2011-04-10 06:00:00	26.585	25.939	26.097	25.902	25.2807			25.74
601	2011-04-10 07:00:00	26.585	26.085	26.097	25.902	25.3777			25.94
602	2011-04-10 08:00:00	26.683	26.134	26.195	25.805	25.4253			26.09
603	2011-04-10 09:00:00	26.585	26.158	26.39	25.805	25.474			26.13
604	2011-04-10 10:00:00	26.683	26.207	26.585	25.902	25.58			26.16
605	2011-04-10 11:00:00	26.781	26.134	26.879	26	25.5973			26.21
606	2011-04-10 12:00:00	26.879	26.109	26.977	26.097	25.573			26.13
607	2011-04-10 13:00:00	26.977	26.256	26.977	26.195	25.6637			26.11
608	2011-04-10 14:00:00	27.075	26.329	26.977	26.195	25.747			26.26
609	2011-04-10 15:00:00	27.173	26.402	27.272	26.195	25.7077			26.33
610	2011-04-10 16:00:00	27.272	26.28	27.764	26.195	25.6343			26.4
611	2011-04-10 17:00:00	27.173	26.28	27.173	26.097	25.6603			26.28
612	2011-04-10 18:00:00	27.173	26.353	26.879	26.39	25.6603			26.28
613	2011-04-10 19:00:00	27.173	26.426	26.585	26.292	25.718			26.35
614	2011-04-10 20:00:00	27.075	26.329	26.488	26.195	25.7423			26.43
615	2011-04-10 21:00:00	27.075	26.304	26.488	26.195	25.6443			26.33
616	2011-04-10 22:00:00	27.075	26.28	26.488	26.195	25.5707			26.3
617	2011-04-10 23:00:00	26.977	26.182	26.488	26.097	25.5293			26.28
618	2011-04-11	26.977	26.134	26.488	26.097	25.43			26.18
619	2011-04-11 01:00:00	26.879	26.085	26.488	26	25.4483			26.13
620	2011-04-11 02:00:00	26.781	25.914	26.39	26.097	25.4653			26.09
621	2011-04-11 03:00:00	26.781	25.744	26.488	26.097	25.375			25.91
622	2011-04-11 04:00:00	26.781	25.647	26.292	26.097	25.2527			25.74
623	2011-04-11 05:00:00	26.683	25.623	26.292	26.097	25.287			25.65
624	2011-04-11 06:00:00	26.683	25.574	26.292	26.097	25.2457			25.62
625	2011-04-11 07:00:00	26.683	25.598	26.195	26.195	25.2283			25.57
626	2011-04-11 08:00:00	26.781	25.768	26.292	26.195	25.3007			25.6
627	2011-04-11 09:00:00	26.879	25.963	26.585	26.097	25.3887			25.77
628	2011-04-11 10:00:00	26.977	26.207	26.977	26.195	25.5847			25.96
629	2011-04-11 11:00:00	27.075	26.378	27.173	26.292	25.763			26.21
630	2011-04-11 12:00:00	27.075	26.475	27.37	26.39	25.8857			26.38
631	2011-04-11 13:00:00	26.879	26.378	27.764	26.488	25.9513			26.48
632	2011-04-11 14:00:00	27.075	26.182	26.977	26.39	25.9533			26.38
633	2011-04-11 15:00:00	27.272	26.256	27.173	26.488	25.9547			26.18
634	2011-04-11 16:00:00	27.272	26.353	26.977	26.488	25.9813			26.26
635	2011-04-11 17:00:00	27.173	26.426	26.683	26.39	26.047			26.35
636	2011-04-11 18:00:00	27.173	26.426	26.781	26.39	25.9723			26.43
637	2011-04-11 19:00:00	27.173	26.475	26.977	26.39	25.939			26.43
638	2011-04-11 20:00:00	27.173	26.524	26.585	26.292	25.8887			26.48
639	2011-04-11 21:00:00	27.272	26.598	26.488	26.39	25.8717			26.52
640	2011-04-11 22:00:00	27.173	26.573	26.488	26.585	25.8963			26.6
641	2011-04-11 23:00:00	27.173	26.549	26.39	26.488	25.789			26.57
642	2011-04-12	27.075	26.426	26.488	26.39	25.7823			26.55
643	2011-04-12 01:00:00	27.075	26.28	26.39	26.39	25.7413			26.43
644	2011-04-12 02:00:00	26.977	26.207	26.39	26.292	25.6927			26.28
645	2011-04-12 03:00:00	26.977	26.158	26.39	26.488	25.635			26.21
646	2011-04-12 04:00:00	26.977	26.182	26.488	26.39	25.652			26.16
647	2011-04-12 05:00:00	26.879	26.158	26.39	26.292	25.6933			26.18
648	2011-04-12 06:00:00	26.879	26.182	26.39	26.097	25.6197			26.16
649	2011-04-12 07:00:00	26.879	26.207	26.292	26.195	25.6587			26.18
650	2011-04-12 08:00:00	26.977	26.207	26.39	26.683	25.7327			26.21
651	2011-04-12 09:00:00	27.075	26.304	26.683	26.488	25.7963			26.21
652	2011-04-12 10:00:00	27.173	26.451	26.879	26.585	25.8933			26.3
653	2011-04-12 11:00:00	27.272	26.573	27.075	26.488	25.9747			26.45
654	2011-04-12 12:00:00	27.468	26.695	27.272	26.585	26.048			26.57
655	2011-04-12 13:00:00	27.468	26.769	27.665	26.683	26.122			26.7
656	2011-04-12 14:00:00	27.468	26.793	27.862	26.683	26.1473			26.77
657	2011-04-12 15:00:00	27.468	26.769	27.764	26.683	26.286			26.79
658	2011-04-12 16:00:00	27.468	26.671	27.665	26.683	26.1483			26.77
659	2011-04-12 17:00:00	27.468	26.744	27.567	26.683	26.1167			26.67
660	2011-04-12 18:00:00	27.37	26.793	27.567	26.585	26.1753			26.74
661	2011-04-12 19:00:00	27.272	26.842	27.468	26.585	26.1593			26.79
662	2011-04-12 20:00:00	27.272	26.842	27.468	26.683	26.0757			26.84
663	2011-04-12 21:00:00	27.272	26.842	27.37	26.879	26.0747			26.84
664	2011-04-12 22:00:00	27.173	26.818	27.272	26.977	26.107			26.84
665	2011-04-12 23:00:00	27.173	26.793	27.272	27.173	26.0647			26.82
666	2011-04-13	27.173	26.818	27.173	27.075	26.0563			26.79
667	2011-04-13 01:00:00	27.173	26.818	27.173	26.977	26			26.82
668	2011-04-13 02:00:00	27.173	26.769	27.272	26.879	26			26.82
669	2011-04-13 03:00:00	27.075	26.72	27.173	26.879	25.9837			26.77
670	2011-04-13 04:00:00	27.075	26.646	27.173	26.781	25.9673			26.72
671	2011-04-13 05:00:00	26.977	26.353	26.977	26.781	26.0083			26.65
672	2011-04-13 06:00:00	26.977	26.378	26.977	26.683	25.844			26.35
673	2011-04-13 07:00:00	26.879	26.451	26.977	26.488	25.8523			26.38
674	2011-04-13 08:00:00	26.977	26.5	26.977	26.585	25.974			26.45
675	2011-04-13 09:00:00	27.075	26.5	27.075	26.683	26.0883			26.5
676	2011-04-13 10:00:00	27.272	26.695	27.468	26.781	26.0877			26.5
677	2011-04-13 11:00:00	27.468	26.94	27.764	26.879	26.2177			26.7
678	2011-04-13 12:00:00	27.665	27.038	27.961	27.075	26.3327			26.94
679	2011-04-13 13:00:00	27.764	27.063	27.961	27.075	26.4643			27.04
680	2011-04-13 14:00:00	27.862	26.891	28.159	27.173	26.4393			27.06
681	2011-04-13 15:00:00	27.862	26.793	28.258	27.173	26.4153			26.89
682	2011-04-13 16:00:00	27.862	26.695	28.258	26.977	26.3837			26.79
683	2011-04-13 17:00:00	27.665	26.744	28.159	26.977	26.286			26.7
684	2011-04-13 18:00:00	27.567	26.769	27.961	26.977	26.2697			26.74
685	2011-04-13 19:00:00	27.468	26.671	27.961	27.075	26.278			26.77
686	2011-04-13 20:00:00	27.37	26.646	27.567	27.173	26.2453			26.67
687	2011-04-13 21:00:00	27.37	26.842	26.879	26.879	26.237			26.65
688	2011-04-13 22:00:00	27.468	26.94	26.683	26.683	26.269			26.84
689	2011-04-13 23:00:00	27.567	26.989	26.585	26.585	26.3017			26.94
690	2011-04-14	27.567	27.014	26.585	26.585	26.2847			26.99
691	2011-04-14 01:00:00	27.567	27.014	26.585	26.488	26.2607			27.01
692	2011-04-14 02:00:00	27.468	26.989	26.585	26.39	26.2607			27.01
693	2011-04-14 03:00:00	27.37	26.793	26.585	26.39	26.2523			26.99
694	2011-04-14 04:00:00	27.272	26.622	26.488	26.292	26.122			26.79
695	2011-04-14 05:00:00	27.272	26.426	26.39	26.39	26.065			26.62
696	2011-04-14 06:00:00	27.173	26.353	26.39	26.292	25.9673			26.43
697	2011-04-14 07:00:00	27.075	26.378	26.292	26.195	25.9753			26.35
698	2011-04-14 08:00:00	27.075	26.036	26.39	26.195	26.0153			26.38
699	2011-04-14 09:00:00	27.173	26.182	26.585	26.097	25.9337			26.04
700	2011-04-14 10:00:00	27.37	26.573	26.879	26.292	26.015			26.18
701	2011-04-14 11:00:00	27.468	26.891	27.173	26.488	26.2427			26.57
702	2011-04-14 12:00:00	27.665	27.136	27.567	26.585	26.3813			26.89
703	2011-04-14 13:00:00	27.764	27.284	27.764	26.683	26.5623			27.14
704	2011-04-14 14:00:00	27.961	27.21	27.862	26.683	26.6783			27.28
705	2011-04-14 15:00:00	27.961	26.965	27.862	26.781	26.6537			27.21
706	2011-04-14 16:00:00	27.862	26.867	27.665	26.781	26.5067			26.97
707	2011-04-14 17:00:00	27.862	26.94	27.468	26.683	26.4417			26.87
708	2011-04-14 18:00:00	27.764	26.965	27.37	26.585	26.4333			26.94
709	2011-04-14 19:00:00	27.665	26.94	27.272	26.585	26.4417			26.97
710	2011-04-14 20:00:00	27.665	26.671	27.272	26.488	26.4333			26.94
711	2011-04-14 21:00:00	27.665	26.378	27.272	26.488	26.3113			26.67
712	2011-04-14 22:00:00	27.764	26.646	26.879	26.585	26.2127			26.38
713	2011-04-14 23:00:00	27.764	26.793	26.781	26.585	26.2697			26.65
714	2011-04-15	27.862	26.867	26.683	26.488	26.3187			26.79
715	2011-04-15 01:00:00	27.961	26.867	26.781	26.39	26.3433			26.87
716	2011-04-15 02:00:00	27.862	26.818	26.781	26.292	26.31			26.87
717	2011-04-15 03:00:00	27.665	26.769	26.683	26.292	26.2603			26.82
718	2011-04-15 04:00:00	27.567	26.744	26.585	26.292	26.2447			26.77
719	2011-04-15 05:00:00	27.468	26.451	26.585	26.195	26.2697			26.74
720	2011-04-15 06:00:00	27.37	26.28	26.585	26.097	26.172			26.45
721	2011-04-15 07:00:00	27.272	26.426	26.488	26.097	26.0817			26.28
722	2011-04-15 08:00:00	27.272	26.451	26.585	26.097	26.228			26.43
723	2011-04-15 09:00:00	27.37	26.28	26.781	26.097	26.2363			26.45
724	2011-04-15 10:00:00	27.567	26.622	26.977	26.292	26.277			26.28
725	2011-04-15 11:00:00	27.862	27.087	27.173	26.488	26.391			26.62
726	2011-04-15 12:00:00	28.06	27.358	27.37	26.683	26.5467			27.09
727	2011-04-15 13:00:00	28.258	27.53	28.06	26.879	26.6703			27.36
728	2011-04-15 14:00:00	28.456	27.628	27.961	26.879	26.7943			27.53
729	2011-04-15 15:00:00	28.555	27.702	28.06	26.977	26.927			27.63
730	2011-04-15 16:00:00	28.456	27.186	27.862	26.879	26.985			27.7
731	2011-04-15 17:00:00	28.357	27.087	27.764	26.879	26.713			27.19
732	2011-04-15 18:00:00	28.159	27.161	27.272	26.683	26.615			27.09
733	2011-04-15 19:00:00	28.159	27.235	26.879	26.683	26.5737			27.16
734	2011-04-15 20:00:00	28.159	27.136	26.683	26.585	26.5983			27.24
735	2011-04-15 21:00:00	28.159	26.744	26.683	26.585	26.5653			27.14
736	2011-04-15 22:00:00	28.159	26.5	26.585	26.488	26.369			26.74
737	2011-04-15 23:00:00	28.258	26.671	26.585	26.488	26.32			26.5
738	2011-04-16	28.258	26.965	26.488	26.488	26.3113			26.67
739	2011-04-16 01:00:00	28.357	27.136	26.39	26.488	26.4093			26.97
740	2011-04-16 02:00:00	28.357	27.136	26.39	26.292	26.4653			27.14
741	2011-04-16 03:00:00	28.258	27.112	26.292	26.195	26.4663			27.14
742	2011-04-16 04:00:00	28.06	26.965	26.195	26	26.425			27.11
743	2011-04-16 05:00:00	27.862	26.94	26.097	26	26.376			26.97
744	2011-04-16 06:00:00	27.764	26.573	26.097	26.097	26.4333			26.94
745	2011-04-16 07:00:00	27.665	26.695	26.097	26.097	26.3437			26.57
746	2011-04-16 08:00:00	27.665	26.818	26.195	26.195	26.4167			26.7
747	2011-04-16 09:00:00	27.665	26.72	26.488	26.195	26.523			26.82
748	2011-04-16 10:00:00	27.764	26.72	26.781	26.292	26.4577			26.72
749	2011-04-16 11:00:00	27.961	27.112	26.977	26.585	26.3917			26.72
750	2011-04-16 12:00:00	28.258	27.628	27.173	26.781	26.5883			27.11
751	2011-04-16 13:00:00	28.456	27.85	27.468	26.879	26.7277			27.63
752	2011-04-16 14:00:00	28.655	28.147	27.665	26.977	26.835			27.85
753	2011-04-16 15:00:00	28.754	28.27	28.258	26.977	26.935			28.15
754	2011-04-16 16:00:00	28.655	28.122	27.665	26.879	27.0743			28.27
755	2011-04-16 17:00:00	28.555	27.308	27.764	27.075	26.83			28.12
756	2011-04-16 18:00:00	28.456	27.186	27.567	26.977	26.592			27.31
757	2011-04-16 19:00:00	28.258	26.72	27.173	26.977	26.5513			27.19
758	2011-04-16 20:00:00	28.159	26.598	27.075	26.879	26.2643			26.72
759	2011-04-16 21:00:00	28.06	26.695	26.977	26.781	26.1903			26.6
760	2011-04-16 22:00:00	28.06	26.989	26.977	26.683	26.2227			26.7
761	2011-04-16 23:00:00	28.06	26.989	27.075	26.683	26.2873			26.99
762	2011-04-17	28.06	27.038	26.977	26.683	26.3523			26.99
763	2011-04-17 01:00:00	28.258	27.161	26.879	26.683	26.3677			27.04
764	2011-04-17 02:00:00	28.258	27.284	26.879	26.585	26.4097			27.16
765	2011-04-17 03:00:00	28.258	27.382	26.879	26.585	26.3857			27.28
766	2011-04-17 04:00:00	28.258	27.308	26.781	26.488	26.4183			27.38
767	2011-04-17 05:00:00	28.159	27.333	26.683	26.39	26.3603			27.31
768	2011-04-17 06:00:00	28.06	26.867	26.585	26.39	26.5003			27.33
769	2011-04-17 07:00:00	27.961	26.842	26.585	26.292	26.346			26.87
770	2011-04-17 08:00:00	27.961	26.94	26.683	26.39	26.37			26.84
771	2011-04-17 09:00:00	28.06	26.965	26.879	26.488	26.4027			26.94
772	2011-04-17 10:00:00	28.06	27.186	27.272	26.683	26.475			26.97
773	2011-04-17 11:00:00	28.258	27.284	27.468	26.879	26.5813			27.19
774	2011-04-17 12:00:00	28.456	27.407	27.468	26.977	26.6473			27.28
775	2011-04-17 13:00:00	28.754	27.604	27.665	27.075	26.6557			27.41
776	2011-04-17 14:00:00	29.053	27.702	27.961	27.173	26.8197			27.6
777	2011-04-17 15:00:00	29.252	28.147	28.06	27.272	26.8857			27.7
778	2011-04-17 16:00:00	29.252	28.444	28.456	27.272	27.035			28.15
779	2011-04-17 17:00:00	29.152	27.702	28.258	27.075	27.1997			28.44
780	2011-04-17 18:00:00	28.754	27.653	27.961	27.075	26.9533			27.7
781	2011-04-17 19:00:00	28.555	27.284	27.665	26.977	26.9027			27.65
782	2011-04-17 20:00:00	28.357	27.161	27.567	26.879	26.7123			27.28
783	2011-04-17 21:00:00	28.258	26.94	27.173	26.977	26.638			27.16
784	2011-04-17 22:00:00	28.258	26.818	27.173	26.977	26.531			26.94
785	2011-04-17 23:00:00	28.159	26.867	27.173	26.977	26.5237			26.82
786	2011-04-18	28.159	26.916	26.977	26.977	26.5073			26.87
787	2011-04-18 01:00:00	28.159	26.94	27.075	27.075	26.5237			26.92
788	2011-04-18 02:00:00	28.159	27.063	27.272	27.075	26.565			26.94
789	2011-04-18 03:00:00	28.258	27.308	27.37	27.075	26.6393			27.06
790	2011-04-18 04:00:00	28.159	27.456	27.37	26.977	26.721			27.31
791	2011-04-18 05:00:00	28.06	27.161	27.272	26.977	26.7053			27.46
792	2011-04-18 06:00:00	27.961	27.161	27.075	26.977	26.5397			27.16
793	2011-04-18 07:00:00	27.862	26.769	27.173	26.977	26.5397			27.16
794	2011-04-18 08:00:00	27.862	26.695	27.468	26.977	26.409			26.77
795	2011-04-18 09:00:00	27.862	26.793	27.665	27.075	26.5803			26.7
796	2011-04-18 10:00:00	28.06	27.063	27.764	27.272	26.7117			26.79
797	2011-04-18 11:00:00	28.258	27.014	28.06	27.37	26.769			27.06
798	2011-04-18 12:00:00	28.456	27.063	28.357	27.567	26.818			27.01
799	2011-04-18 13:00:00	28.655	27.456	28.357	27.567	26.8677			27.06
800	2011-04-18 14:00:00	28.953	27.677	28.555	27.665	26.9987			27.46
801	2011-04-18 15:00:00	29.152	27.875	28.555	27.665	27.0723			27.68
802	2011-04-18 16:00:00	29.053	27.998	28.655	27.665	27.139			27.88
803	2011-04-18 17:00:00	28.754	27.924	28.555	27.567	27.1147			28
804	2011-04-18 18:00:00	28.555	27.554	28.159	27.468	27.0907			27.92
805	2011-04-18 19:00:00	28.357	27.259	27.862	27.37	27.0007			27.55
806	2011-04-18 20:00:00	28.258	27.014	27.764	27.272	26.7707			27.26
807	2011-04-18 21:00:00	28.159	26.793	27.862	27.37	26.5907			27.01
808	2011-04-18 22:00:00	28.159	26.646	27.764	27.37	26.517			26.79
809	2011-04-18 23:00:00	28.06	26.72	27.665	27.37	26.337			26.65
810	2011-04-19	28.06	26.94	27.665	27.37	26.296			26.72
811	2011-04-19 01:00:00	28.06	27.063	27.665	27.37	26.337			26.94
812	2011-04-19 02:00:00	27.961	27.161	27.665	27.37	26.4447			27.06
813	2011-04-19 03:00:00	27.961	27.308	27.665	27.37	26.4773			27.16
814	2011-04-19 04:00:00	27.961	27.333	27.665	27.37	26.527			27.31
815	2011-04-19 05:00:00	27.961	27.333	27.567	27.173	26.5353			27.33
816	2011-04-19 06:00:00	27.862	27.087	27.567	27.075	26.5353			27.33
817	2011-04-19 07:00:00	27.764	26.72	27.567	27.075	26.4527			27.09
818	2011-04-19 08:00:00	27.764	26.695	27.665	27.075	26.3303			26.72
819	2011-04-19 09:00:00	27.862	26.744	27.764	27.075	26.4527			26.7
820	2011-04-19 10:00:00	27.862	26.891	27.764	27.075	26.5997			26.74
821	2011-04-19 11:00:00	28.06	27.21	27.961	27.173	26.6487			26.89
822	2011-04-19 12:00:00	28.357	27.382	28.159	27.37	26.8203			27.21
823	2011-04-19 13:00:00	28.754	27.53	28.06	27.272	26.8777			27.38
824	2011-04-19 14:00:00	29.252	27.628	28.159	27.37	26.8943			27.53
825	2011-04-19 15:00:00	29.352	27.924	28.357	27.468	26.862			27.63
826	2011-04-19 16:00:00	29.252	28.147	28.06	27.468	26.994			27.92
827	2011-04-19 17:00:00	29.152	28.27	28.357	27.567	27.069			28.15
828	2011-04-19 18:00:00	28.754	27.974	28.258	27.567	27.1433			28.27
829	2011-04-19 19:00:00	28.555	27.727	27.862	27.665	27.0447			27.97
830	2011-04-19 20:00:00	28.456	27.382	27.961	27.764	26.864			27.73
831	2011-04-19 21:00:00	28.258	26.916	27.862	27.764	26.6833			27.38
832	2011-04-19 22:00:00	28.159	26.867	27.764	27.764	26.4623			26.92
833	2011-04-19 23:00:00	28.06	26.867	27.764	27.764	26.3793			26.87
834	2011-04-20	28.06	26.891	27.665	27.468	26.346			26.87
835	2011-04-20 01:00:00	28.06	27.235	27.665	27.37	26.4863			26.89
836	2011-04-20 02:00:00	27.961	27.382	27.665	27.468	26.601			27.24
837	2011-04-20 03:00:00	27.961	27.407	27.764	27.272	26.65			27.38
838	2011-04-20 04:00:00	28.06	27.505	27.961	26.977	26.6593			27.41
839	2011-04-20 05:00:00	28.159	27.481	28.06	26.977	26.692			27.51
840	2011-04-20 06:00:00	28.258	27.53	27.862	26.977	26.684			27.48
841	2011-04-20 07:00:00	28.258	27.554	27.862	27.272	26.7327			27.53
842	2011-04-20 08:00:00	28.258	27.333	27.468	27.272	26.7723			27.55
843	2011-04-20 09:00:00	28.357	27.112	27.37	27.272	26.7637			27.33
844	2011-04-20 10:00:00	28.06	27.014	27.37	26.977	26.689			27.11
845	2011-04-20 11:00:00	28.159	27.186	27.567	27.173	26.689			27.01
846	2011-04-20 12:00:00	28.258	27.284	27.665	27.37	26.8123			27.19
847	2011-04-20 13:00:00	28.06	27.087	27.37	27.173	26.8783			27.28
848	2011-04-20 14:00:00	28.159	27.21	27.468	27.173	26.78			27.09
849	2011-04-20 15:00:00	28.258	27.481	27.567	27.272	26.7893			27.21
850	2011-04-20 16:00:00	28.357	27.604	27.665	27.37	26.913			27.48
851	2011-04-20 17:00:00	28.555	27.702	27.764	27.37	26.9873			27.6
852	2011-04-20 18:00:00	28.456	27.727	27.665	27.272	26.954			27.7
853	2011-04-20 19:00:00	28.456	27.751	27.567	27.272	26.8957			27.73
854	2011-04-20 20:00:00	28.357	27.481	27.173	27.173	26.937			27.75
855	2011-04-20 21:00:00	28.159	27.333	27.173	27.173	26.7813			27.48
856	2011-04-20 22:00:00	28.06	27.136	27.075	27.075	26.6987			27.33
857	2011-04-20 23:00:00	28.06	26.94	27.173	26.977	26.5997			27.14
858	2011-04-21	27.961	26.965	27.075	26.977	26.5017			26.94
859	2011-04-21 01:00:00	27.961	26.989	27.075	26.977	26.5433			26.97
860	2011-04-21 02:00:00	27.961	27.186	27.075	26.977	26.5513			26.99
861	2011-04-21 03:00:00	27.961	27.186	27.075	26.977	26.5837			27.19
862	2011-04-21 04:00:00	27.961	27.186	27.173	26.879	26.5847			27.19
863	2011-04-21 05:00:00	28.06	27.21	27.173	26.879	26.5847			27.19
864	2011-04-21 06:00:00	27.961	27.235	27.173	26.879	26.626			27.21
865	2011-04-21 07:00:00	27.961	27.235	27.075	26.879	26.6667			27.24
866	2011-04-21 08:00:00	27.961	27.21	27.173	26.879	26.665			27.24
867	2011-04-21 09:00:00	27.961	27.21	27.173	27.075	26.755			27.21
868	2011-04-21 10:00:00	28.06	26.965	27.173	27.075	26.7877			27.21
869	2011-04-21 11:00:00	27.961	27.136	27.173	27.075	26.7387			26.97
870	2011-04-21 12:00:00	27.862	27.112	27.272	27.075	26.8947			27.14
871	2011-04-21 13:00:00	27.862	26.867	27.173	27.075	26.8877			27.11
872	2011-04-21 14:00:00	28.159	27.087	27.173	27.075	26.7073			26.87
873	2011-04-21 15:00:00	28.456	27.358	27.37	27.075	26.714			27.09
874	2011-04-21 16:00:00	28.456	27.481	27.37	27.173	26.7387			27.36
875	2011-04-21 17:00:00	28.357	27.53	27.173	27.075	26.8147			27.48
876	2011-04-21 18:00:00	28.357	27.628	27.173	27.075	26.7643			27.53
877	2011-04-21 19:00:00	28.159	27.653	27.173	27.075	26.7637			27.63
878	2011-04-21 20:00:00	28.06	27.53	27.272	27.075	26.772			27.65
879	2011-04-21 21:00:00	27.961	27.259	27.272	27.075	26.731			27.53
880	2011-04-21 22:00:00	27.862	27.21	27.173	27.075	26.6413			27.26
881	2011-04-21 23:00:00	27.764	27.112	27.075	26.977	26.6577			27.21
882	2011-04-22	27.665	27.087	26.977	26.977	26.6583			27.11
883	2011-04-22 01:00:00	27.567	27.063	26.977	26.977	26.584			27.09
884	2011-04-22 02:00:00	27.567	26.891	26.977	27.075	26.5437			27.06
885	2011-04-22 03:00:00	27.567	26.891	26.977	27.075	26.4207			26.89
886	2011-04-22 04:00:00	27.665	27.014	26.977	27.075	26.4207			26.89
887	2011-04-22 05:00:00	27.764	27.112	26.977	27.173	26.5263			27.01
888	2011-04-22 06:00:00	27.764	27.186	26.977	27.075	26.659			27.11
889	2011-04-22 07:00:00	27.862	27.112	26.977	27.075	26.717			27.19
890	2011-04-22 08:00:00	27.764	27.112	27.075	27.075	26.7583			27.11
891	2011-04-22 09:00:00	27.764	27.161	27.272	27.075	26.89			27.11
892	2011-04-22 10:00:00	27.862	27.161	27.37	27.075	26.9713			27.16
893	2011-04-22 11:00:00	27.961	27.21	27.37	26.977	27.004			27.16
894	2011-04-22 12:00:00	27.961	27.21	27.862	27.567	27.0537			27.21
895	2011-04-22 13:00:00	28.159	27.382	27.862	27.665	27.0527			27.21
896	2011-04-22 14:00:00	28.258	27.456	28.159	27.665	27.0777			27.38
897	2011-04-22 15:00:00	28.357	27.579	28.159	27.665	27.0697			27.46
898	2011-04-22 16:00:00	28.456	27.456	28.159	27.665	27.078			27.58
899	2011-04-22 17:00:00	28.456	27.431	28.06	27.665	27.0703			27.46
900	2011-04-22 18:00:00	28.159	27.407	27.961	27.567	26.9963			27.43
901	2011-04-22 19:00:00	28.159	27.407	27.567	27.567	26.9883			27.41
902	2011-04-22 20:00:00	27.961	27.333	27.468	27.567	26.9873			27.41
903	2011-04-22 21:00:00	27.862	27.308	27.567	27.567	26.9627			27.33
904	2011-04-22 22:00:00	27.764	27.186	27.567	27.468	26.8887			27.31
905	2011-04-22 23:00:00	27.665	27.235	27.764	27.468	26.848			27.19
906	2011-04-23	27.567	27.161	27.764	27.37	26.8643			27.24
907	2011-04-23 01:00:00	27.468	27.161	27.764	27.37	26.7737			27.16
908	2011-04-23 02:00:00	27.468	27.161	27.468	27.37	26.8063			27.16
909	2011-04-23 03:00:00	27.468	27.21	27.37	27.37	26.7737			27.16
910	2011-04-23 04:00:00	27.468	27.136	27.37	27.37	26.79			27.21
911	2011-04-23 05:00:00	27.567	27.21	27.468	27.37	26.733			27.14
912	2011-04-23 06:00:00	27.567	27.235	27.567	27.37	26.791			27.21
913	2011-04-23 07:00:00	27.665	27.235	27.468	27.37	26.8643			27.24
914	2011-04-23 08:00:00	27.665	27.235	27.37	27.468	26.9627			27.24
915	2011-04-23 09:00:00	27.665	27.284	27.468	27.468	27.0277			27.24
916	2011-04-23 10:00:00	27.665	27.333	27.567	27.665	27.0767			27.28
917	2011-04-23 11:00:00	27.665	27.382	27.862	27.764	27.1923			27.33
918	2011-04-23 12:00:00	27.862	27.481	27.961	27.862	27.242			27.38
919	2011-04-23 13:00:00	27.961	27.53	28.159	28.06	27.2757			27.48
920	2011-04-23 14:00:00	27.961	27.653	28.357	28.06	27.2927			27.53
921	2011-04-23 15:00:00	28.06	27.727	28.456	27.862	27.4323			27.65
922	2011-04-23 16:00:00	28.258	27.776	28.555	27.665	27.4577			27.73
923	2011-04-23 17:00:00	28.258	27.751	28.159	27.665	27.408			27.78
924	2011-04-23 18:00:00	28.258	27.727	27.862	27.665	27.334			27.75
925	2011-04-23 19:00:00	28.258	27.653	27.764	27.665	27.326			27.73
926	2011-04-23 20:00:00	28.159	27.628	27.961	27.665	27.2353			27.65
927	2011-04-23 21:00:00	28.159	27.628	27.961	27.567	27.227			27.63
928	2011-04-23 22:00:00	28.06	27.628	27.764	27.567	27.127			27.63
929	2011-04-23 23:00:00	27.961	27.53	27.665	27.567	27.127			27.63
930	2011-04-24	27.764	27.505	27.665	27.567	27.0617			27.53
931	2011-04-24 01:00:00	27.665	27.53	27.665	27.468	26.9867			27.51
932	2011-04-24 02:00:00	27.665	27.53	27.764	27.468	26.9617			27.53
933	2011-04-24 03:00:00	27.665	27.505	27.567	27.468	26.996			27.53
934	2011-04-24 04:00:00	27.567	27.53	27.665	27.468	26.955			27.51
935	2011-04-24 05:00:00	27.468	27.481	27.665	27.468	26.996			27.53
936	2011-04-24 06:00:00	27.567	27.53	27.665	27.567	27.0137			27.48
937	2011-04-24 07:00:00	27.665	27.554	27.567	27.665	27.1283			27.53
938	2011-04-24 08:00:00	27.764	27.53	27.764	27.764	27.234			27.55
939	2011-04-24 09:00:00	27.862	27.604	27.961	27.961	27.258			27.53
940	2011-04-24 10:00:00	27.862	27.677	28.258	28.06	27.3813			27.6
941	2011-04-24 11:00:00	27.961	27.776	28.456	28.258	27.4383			27.68
942	2011-04-24 12:00:00	28.159	27.825	28.357	28.456	27.5047			27.78
943	2011-04-24 13:00:00	28.258	27.899	28.655	28.456	27.521			27.83
944	2011-04-24 14:00:00	28.456	27.998	28.853	28.456	27.5463			27.9
945	2011-04-24 15:00:00	28.456	28.072	28.953	28.357	27.5793			28
946	2011-04-24 16:00:00	28.456	28.122	28.853	28.258	27.6047			28.07
947	2011-04-24 17:00:00	28.456	28.122	28.555	28.159	27.5887			28.12
948	2011-04-24 18:00:00	28.357	28.122	28.357	28.159	27.5887			28.12
949	2011-04-24 19:00:00	28.357	28.048	28.159	28.06	27.5887			28.12
950	2011-04-24 20:00:00	28.357	27.998	28.06	27.961	27.5313			28.05
951	2011-04-24 21:00:00	28.357	27.974	28.159	27.961	27.5147			28
952	2011-04-24 22:00:00	28.258	27.974	28.159	27.961	27.5067			27.97
953	2011-04-24 23:00:00	28.159	27.949	28.159	27.961	27.44			27.97
954	2011-04-25	28.06	27.949	28.159	27.961	27.3657			27.95
955	2011-04-25 01:00:00	27.961	28.097	28.258	27.961	27.3333			27.95
956	2011-04-25 02:00:00	27.862	27.776	28.258	27.862	27.2827			28.1
957	2011-04-25 03:00:00	27.862	27.604	28.159	27.862	27.143			27.78
958	2011-04-25 04:00:00	27.862	27.505	28.159	27.862	27.0857			27.6
959	2011-04-25 05:00:00	27.862	27.407	28.06	27.862	27.0527			27.51
960	2011-04-25 06:00:00	27.862	27.431	28.06	27.862	27.0533			27.41
961	2011-04-25 07:00:00	27.862	27.481	27.961	27.862	27.093			27.43
962	2011-04-25 08:00:00	27.862	27.579	28.06	27.862	27.175			27.48
963	2011-04-25 09:00:00	28.06	27.677	28.258	27.862	27.3057			27.58
964	2011-04-25 10:00:00	28.258	27.776	28.555	28.06	27.404			27.68
965	2011-04-25 11:00:00	28.357	27.924	28.853	28.159	27.437			27.78
966	2011-04-25 12:00:00	28.456	27.974	29.152	28.258	27.519			27.92
967	2011-04-25 13:00:00	28.555	27.974	29.053	28.357	27.5363			27.97
968	2011-04-25 14:00:00	28.754	28.072	29.252	28.357	27.5363			27.97
969	2011-04-25 15:00:00	28.754	28.196	29.152	28.357	27.635			28.07
970	2011-04-25 16:00:00	28.754	28.196	29.152	28.357	27.644			28.2
971	2011-04-25 17:00:00	28.754	28.245	29.152	28.357	27.5793			28.2
972	2011-04-25 18:00:00	28.655	28.147	28.953	28.357	27.5957			28.25
973	2011-04-25 19:00:00	28.655	28.245	28.655	28.456	27.4643			28.15
974	2011-04-25 20:00:00	28.754	28.27	28.555	28.357	27.4637			28.25
975	2011-04-25 21:00:00	28.754	28.27	28.456	28.357	27.538			28.27
976	2011-04-25 22:00:00	28.754	28.196	28.555	28.357	27.5713			28.27
977	2011-04-25 23:00:00	28.754	28.147	28.555	28.357	27.48			28.2
978	2011-04-26	28.655	27.974	28.555	28.357	27.397			28.15
979	2011-04-26 01:00:00	28.555	27.776	28.555	28.258	27.3393			27.97
980	2011-04-26 02:00:00	28.456	27.481	28.555	28.258	27.208			27.78
981	2011-04-26 03:00:00	28.357	27.456	28.456	28.258	27.109			27.48
982	2011-04-26 04:00:00	28.258	27.456	28.456	28.258	27.0347			27.46
983	2011-04-26 05:00:00	28.258	27.53	28.456	28.258	26.969			27.46
984	2011-04-26 06:00:00	28.258	27.604	28.456	28.258	27.027			27.53
985	2011-04-26 07:00:00	28.258	27.751	28.357	28.258	27.1507			27.6
986	2011-04-26 08:00:00	28.258	27.776	28.456	28.06	27.331			27.75
987	2011-04-26 09:00:00	28.357	27.875	28.655	28.06	27.4047	26.488		27.78
988	2011-04-26 10:00:00	28.555	27.949	28.953	28.06	27.5033	29.152		27.88
989	2011-04-26 11:00:00	28.655	28.122	29.252	28.159	27.5933	28.754		27.95
990	2011-04-26 12:00:00	28.754	27.974	29.452	28.159	27.7167	28.159		28.12
991	2011-04-26 13:00:00	28.853	27.825	29.053	28.258	27.734	28.456		27.97
992	2011-04-26 14:00:00	29.152	27.949	29.053	28.258	27.685	28.655		27.83
993	2011-04-26 15:00:00	29.053	28.048	29.053	28.258	27.7263	28.853		27.95
994	2011-04-26 16:00:00	29.053	28.171	29.252	28.159	27.826	29.053		28.05
995	2011-04-26 17:00:00	29.053	28.171	29.252	28.06	27.8673	29.452		28.17
996	2011-04-26 18:00:00	29.053	28.345	29.152	27.961	27.7687	29.452		28.17
997	2011-04-26 19:00:00	28.953	28.345	28.754	27.961	27.827	29.152		28.35
998	2011-04-26 20:00:00	28.953	28.32	28.655	28.06	27.8943	29.053		28.35
999	2011-04-26 21:00:00	28.953	28.245	28.655	28.159	27.9853	28.953		28.32
1000	2011-04-26 22:00:00	29.053	28.097	28.655	28.159	27.861	28.754		28.25
1001	2011-04-26 23:00:00	29.053	28.171	28.655	28.258	27.8117	28.258		28.1
1002	2011-04-27	29.053	28.295	28.853	28.258	27.7363	28.258		28.17
1003	2011-04-27 01:00:00	29.152	28.32	28.754	28.258	27.7777	27.764		28.3
1004	2011-04-27 02:00:00	28.953	28.147	28.555	28.258	27.686	27.665		28.32
1005	2011-04-27 03:00:00	28.853	28.147	28.555	28.357	27.4957	27.665		28.15
1006	2011-04-27 04:00:00	28.853	28.122	28.555	28.357	27.3963	27.665		28.15
1007	2011-04-27 05:00:00	28.754	28.122	28.456	28.258	27.522	27.665		28.12
1008	2011-04-27 06:00:00	28.655	28.048	28.357	28.258	27.6213	27.764		28.12
1009	2011-04-27 07:00:00	28.655	27.974	28.357	28.159	27.696	28.159		28.05
1010	2011-04-27 08:00:00	28.655	27.998	28.357	28.159	27.704	28.456		27.97
1011	2011-04-27 09:00:00	28.754	28.072	28.655	28.357	27.7443	28.853		28
1012	2011-04-27 10:00:00	28.953	28.147	28.853	28.555	27.734	29.252		28.07
1013	2011-04-27 11:00:00	29.053	28.196	29.053	28.555	27.858	29.552		28.15
1014	2011-04-27 12:00:00	29.252	28.221	29.152	28.655	27.8737	29.452		28.2
1015	2011-04-27 13:00:00	29.452	28.27	29.352	28.655	27.8827	29.452		28.22
1016	2011-04-27 14:00:00	29.552	28.394	29.552	28.853	27.9323	29.252		28.27
1017	2011-04-27 15:00:00	29.252	28.369	29.352	28.853	27.9737	28.853		28.39
1018	2011-04-27 16:00:00	29.053	28.345	28.953	28.555	27.9323	28.853		28.37
1019	2011-04-27 17:00:00	28.953	28.345	28.754	28.555	27.925	28.555		28.35
1020	2011-04-27 18:00:00	28.853	28.245	28.456	28.555	27.8587	28.456		28.35
1021	2011-04-27 19:00:00	28.853	28.27	28.456	28.555	27.7593	28.555		28.25
1022	2011-04-27 20:00:00	28.953	28.221	28.555	28.456	27.701	28.456		28.27
1023	2011-04-27 21:00:00	28.953	28.171	28.555	28.456	27.618	28.555		28.22
1024	2011-04-27 22:00:00	29.053	28.147	28.258	28.357	27.368	28.754		28.17
1025	2011-04-27 23:00:00	29.152	28.171	28.258	28.357	27.2607	28.555		28.15
1026	2011-04-28	29.152	28.196	28.258	28.456	27.2687	28.655		28.17
1027	2011-04-28 01:00:00	29.152	28.147	28.258	27.862	27.2773	28.258		28.2
1028	2011-04-28 02:00:00	29.053	28.072	28.258	27.764	27.3277	28.258		28.15
1029	2011-04-28 03:00:00	28.953	28.048	28.258	27.764	27.3693	28.159		28.07
1030	2011-04-28 04:00:00	28.754	28.023	28.357	27.764	27.428	28.159		28.05
1031	2011-04-28 05:00:00	28.754	27.974	28.357	27.862	27.453	28.159		28.02
1032	2011-04-28 06:00:00	28.754	27.899	28.258	27.961	27.4363	28.159		27.97
1033	2011-04-28 07:00:00	28.456	27.727	28.357	28.159	27.4107	28.258		27.9
1034	2011-04-28 08:00:00	28.258	27.604	28.357	28.159	27.4523	28.357		27.73
1035	2011-04-28 09:00:00	28.159	27.776	28.357	27.862	27.543	28.357		27.6
1036	2011-04-28 10:00:00	28.258	27.85	28.357	28.258	27.6667	28.754		27.78
1037	2011-04-28 11:00:00	28.258	27.875	28.357	28.357	27.6907	28.258		27.85
1038	2011-04-28 12:00:00	28.258	27.801	28.258	28.258	27.6657	28.258		27.88
1039	2011-04-28 13:00:00	28.159	27.727	28.258	28.258	27.441	28.258		27.8
1040	2011-04-28 14:00:00	28.159	27.751	28.159	28.357	27.3833	28.159		27.73
1041	2011-04-28 15:00:00	28.159	27.727	27.961	28.258	27.4247	28.258		27.75
1042	2011-04-28 16:00:00	28.159	27.53	28.06	28.159	27.484	28.159		27.73
1043	2011-04-28 17:00:00	28.06	27.505	28.159	27.961	27.4523	27.862		27.53
1044	2011-04-28 18:00:00	27.961	27.481	28.06	27.862	27.4443	27.764		27.51
1045	2011-04-28 19:00:00	27.961	27.382	27.862	27.764	27.3707	27.665		27.48
1046	2011-04-28 20:00:00	27.961	27.382	27.665	27.665	27.371	27.665		27.38
1047	2011-04-28 21:00:00	27.961	27.53	27.468	27.567	27.3383	27.764		27.38
1048	2011-04-28 22:00:00	27.961	27.308	27.468	27.173	27.2883	27.862		27.53
1049	2011-04-28 23:00:00	27.862	27.333	27.468	27.173	27.1803	27.764		27.31
1050	2011-04-29	27.862	27.407	27.468	27.173	27.2543	27.764		27.33
1051	2011-04-29 01:00:00	27.862	27.481	27.37	27.272	27.279	27.764		27.41
1052	2011-04-29 02:00:00	27.862	27.505	27.37	27.272	27.204	27.764		27.48
1053	2011-04-29 03:00:00	27.961	27.382	27.272	27.37	27.246	27.764		27.51
1054	2011-04-29 04:00:00	27.961	27.136	27.272	27.37	27.1377	27.665		27.38
1055	2011-04-29 05:00:00	27.961	26.965	27.272	27.37	27.0557	27.567		27.14
1056	2011-04-29 06:00:00	27.961	26.744	27.468	27.468	27.032	27.567		26.97
1057	2011-04-29 07:00:00	27.862	26.769	27.567	27.468	26.9917	27.567		26.74
1058	2011-04-29 08:00:00	27.862	26.646	27.567	27.37	26.933	27.665		26.77
1059	2011-04-29 09:00:00	27.862	26.891	27.665	27.37	26.9903	27.665		26.65
1060	2011-04-29 10:00:00	27.961	27.186	27.862	27.272	27.171	27.862		26.89
1061	2011-04-29 11:00:00	27.961	27.431	28.06	27.173	27.2023	28.258		27.19
1062	2011-04-29 12:00:00	28.06	27.554	28.258	27.37	27.1177	27.567		27.43
1063	2011-04-29 13:00:00	28.06	27.505	28.258	27.37	27.225	26.977		27.55
1064	2011-04-29 14:00:00	27.862	27.456	27.961	27.272	27.2087	26.585		27.51
1065	2011-04-29 15:00:00	27.961	27.358	27.961	27.173	27.1927	25.805		27.46
1066	2011-04-29 16:00:00	27.961	27.284	27.862	27.272	27.1933	26.292		27.36
1067	2011-04-29 17:00:00	27.961	26.207	27.567	27.173	27.036	26.488		27.28
1068	2011-04-29 18:00:00	27.961	26.256	27.468	27.173	26.6103	26.195		26.21
1069	2011-04-29 19:00:00	27.862	26.426	27.567	26.977	26.6263	26.292		26.26
1070	2011-04-29 20:00:00	27.862	26.598	27.468	26.879	26.5833	26.488		26.43
1071	2011-04-29 21:00:00	27.862	26.646	27.272	26.781	26.575	26.585		26.6
1072	2011-04-29 22:00:00	27.764	26.622	27.37	26.781	26.591	26.39		26.65
1073	2011-04-29 23:00:00	27.665	26.549	27.272	26.683	26.6497	25.805		26.62
1074	2011-04-30	27.665	26.5	27.272	26.488	26.6247	25.805		26.55
1075	2011-04-30 01:00:00	27.567	26.451	27.37	26.488	26.5427	25.61		26.5
1076	2011-04-30 02:00:00	27.468	26.378	27.272	26.585	26.427	25.708		26.45
1077	2011-04-30 03:00:00	27.37	26.329	27.272	26.488	26.3363	26		26.38
1078	2011-04-30 04:00:00	27.37	26.231	27.173	26.585	26.353	26.195		26.33
1079	2011-04-30 05:00:00	27.37	26.036	26.977	26.585	26.5203	26.097		26.23
1080	2011-04-30 06:00:00	27.272	25.987	26.879	26.585	26.622	25.902		26.04
1081	2011-04-30 07:00:00	27.075	25.963	26.781	26.585	26.7383	25.805		25.99
1082	2011-04-30 08:00:00	26.977	25.89	26.781	26.683	26.697	25.805		25.96
1083	2011-04-30 09:00:00	26.879	25.817	26.879	26.683	26.705	26		25.89
1084	2011-04-30 10:00:00	26.977	25.914	27.075	26.879	26.647	26.195		25.82
1085	2011-04-30 11:00:00	27.075	26.134	27.468	26.977	26.679	26.488		25.91
1086	2011-04-30 12:00:00	27.173	26.256	27.764	26.977	26.8513	26.585		26.13
1087	2011-04-30 13:00:00	27.37	26.402	28.06	27.075	26.958	26.977		26.26
1088	2011-04-30 14:00:00	27.468	26.598	28.159	27.075	27.04	27.075		26.4
1089	2011-04-30 15:00:00	27.468	26.426	28.159	26.977	27.1387	26.977		26.6
1090	2011-04-30 16:00:00	27.37	26.28	27.665	26.879	27.148	26.781		26.43
1091	2011-04-30 17:00:00	27.272	26.182	27.075	26.781	27.0997	26.585		26.28
1092	2011-04-30 18:00:00	27.272	26.158	26.683	26.585	26.8347	26.292		26.18
1093	2011-04-30 19:00:00	27.173	26.182	26.585	26.585	26.6943	26.097		26.16
1094	2011-04-30 20:00:00	27.075	26.304	26.781	26.585	26.6697	26		26.18
1095	2011-04-30 21:00:00	26.977	26.28	26.781	26.585	26.7107	26		26.3
1096	2011-04-30 22:00:00	26.977	26.182	26.683	26.585	26.637	26		26.28
1097	2011-04-30 23:00:00	26.977	26.231	26.585	26.585	26.6043	25.902		26.18
1098	2011-05-01	27.075	26.329	26.585	26.683	26.653	25.805		26.23
1099	2011-05-01 01:00:00	27.075	26.378	26.585	26.683	26.6857	25.805		26.33
1100	2011-05-01 02:00:00	27.075	26.426	26.488	26.683	26.702	25.805		26.38
1101	2011-05-01 03:00:00	27.173	26.402	26.39	26.488	26.6847	25.805		26.43
1102	2011-05-01 04:00:00	27.075	26.378	26.292	26.585	26.742	25.902		26.4
1103	2011-05-01 05:00:00	27.075	26.353	26.292	26.585	26.602	25.902		26.38
1104	2011-05-01 06:00:00	27.075	26.329	26.292	26.683	26.659	26		26.35
1105	2011-05-01 07:00:00	27.075	26.207	26.292	26.683	26.552	26		26.33
1106	2011-05-01 08:00:00	27.075	26.158	26.292	26.781	26.544	26.097		26.21
1107	2011-05-01 09:00:00	27.075	26.207	26.39	26.977	26.495	26.195		26.16
1108	2011-05-01 10:00:00	27.075	26.231	26.683	27.173	26.478	26.39		26.21
1109	2011-05-01 11:00:00	27.075	26.329	26.781	27.075	26.4207	26.879		26.23
1110	2011-05-01 12:00:00	27.075	26.402	26.585	26.781	26.4867	27.075		26.33
1111	2011-05-01 13:00:00	27.272	26.475	26.781	26.977	26.742	26.781		26.4
1112	2011-05-01 14:00:00	27.075	26.549	26.977	26.781	26.7993	27.173		26.48
1113	2011-05-01 15:00:00	27.173	26.598	27.173	26.781	26.8907	26.977		26.55
1114	2011-05-01 16:00:00	27.173	26.573	26.977	26.781	26.9077	26.977		26.6
1115	2011-05-01 17:00:00	26.977	26.5	27.075	26.781	26.9	26.977		26.57
1116	2011-05-01 18:00:00	26.879	26.451	26.879	26.683	26.909	26.781		26.5
1117	2011-05-01 19:00:00	26.781	26.426	26.781	26.683	26.7937	26.585		26.45
1118	2011-05-01 20:00:00	26.683	26.256	26.683	26.683	26.7857	26.488		26.43
1119	2011-05-01 21:00:00	26.585	26.207	26.585	26.683	26.6637	26.585		26.26
1120	2011-05-01 22:00:00	26.585	26.134	26.488	26.585	26.6473	26.488		26.21
1121	2011-05-01 23:00:00	26.488	26.158	26.39	26.585	26.5897	26.39		26.13
1122	2011-05-02	26.39	26.134	26.292	26.585	26.5643	26.292		26.16
1123	2011-05-02 01:00:00	26.39	26.085	26.195	26.585	26.4897	26.292		26.13
1124	2011-05-02 02:00:00	26.292	26.036	26	26.585	26.5387	26.195		26.09
1125	2011-05-02 03:00:00	26.195	26.012	26	26.488	26.5213	26.097		26.04
1126	2011-05-02 04:00:00	26.097	25.914	26.195	26.488	26.4807	26		26.01
1127	2011-05-02 05:00:00	26	25.841	26.195	26.488	26.448	26.097		25.91
1128	2011-05-02 06:00:00	26	25.817	26.195	26.39	26.3573	26.097		25.84
1129	2011-05-02 07:00:00	26	25.793	26.097	26.292	26.448	26		25.82
1130	2011-05-02 08:00:00	26	25.768	26	26.39	26.44	26.097		25.79
1131	2011-05-02 09:00:00	26	25.768	26.097	26.292	26.4643	26.292		25.77
1132	2011-05-02 10:00:00	26	25.768	26.097	26.292	26.465	26.39		25.77
1133	2011-05-02 11:00:00	26.097	25.817	26.39	26.39	26.564	26.292		25.77
1134	2011-05-02 12:00:00	26.195	25.89	26.683	26.39	26.6467	26.781		25.82
1135	2011-05-02 13:00:00	26.195	26.012	26.879	26.39	26.7373	26.879		25.89
1136	2011-05-02 14:00:00	26.195	26.061	27.173	26.39	26.8113	26.879		26.01
1137	2011-05-02 15:00:00	26.195	26.085	27.173	26.39	26.828	26.879		26.06
1138	2011-05-02 16:00:00	25.902	26.085	26.585	26.39	26.8693	26.292		26.09
1139	2011-05-02 17:00:00	25.902	26.012	26.39	26.292	26.8697	26.292		26.09
1140	2011-05-02 18:00:00	26	26.036	26.39	26.39	26.8123	26.097		26.01
1141	2011-05-02 19:00:00	26	25.987	26.292	26.39	26.787	26		26.04
1142	2011-05-02 20:00:00	26	25.939	26.195	26.292	26.738	26		25.99
1143	2011-05-02 21:00:00	25.902	25.89	26.292	26.39	26.689	26.195		25.94
1144	2011-05-02 22:00:00	25.805	25.866	26.292	26.488	26.6727	26.195		25.89
1145	2011-05-02 23:00:00	25.805	25.866	26.195	26.488	26.5987	26.097		25.87
1146	2011-05-03	25.61	25.744	26.097	26.488	26.5653	26		25.87
1147	2011-05-03 01:00:00	25.61	25.744	26	26.488	26.5247	25.902		25.74
1148	2011-05-03 02:00:00	25.513	25.72	26	26.39	26.4583	25.805		25.74
1149	2011-05-03 03:00:00	25.513	25.647	25.902	26.292	26.4503	25.61		25.72
1150	2011-05-03 04:00:00	25.416	25.574	25.902	26.292	26.3593	25.513		25.65
1151	2011-05-03 05:00:00	25.319	25.501	25.805	26.292	26.368	25.416		25.57
1152	2011-05-03 06:00:00	25.319	25.501	25.902	26.39	26.2773	25.319		25.5
1153	2011-05-03 07:00:00	25.222	25.355	26	26.488	26.244	25.416		25.5
1154	2011-05-03 08:00:00	25.222	25.428	26	26.488	26.2287	25.708		25.36
1155	2011-05-03 09:00:00	25.222	25.453	26.195	26.39	26.4177	25.902		25.43
1156	2011-05-03 10:00:00	25.222	25.866	26.488	26.39	26.5253	26.292		25.45
1157	2011-05-03 11:00:00	25.222	25.89	26.488	26.39	26.696	26.292		25.87
1158	2011-05-03 12:00:00	25.222	25.501	26.39	26.585	26.7373	26		25.89
1159	2011-05-03 13:00:00	25.222	25.307	26.39	26.585	26.6407	26		25.5
1160	2011-05-03 14:00:00	25.222	25.331	26.39	26.585	26.6093	25.902		25.31
1161	2011-05-03 15:00:00	25.222	25.307	26.488	26.585	26.551	25.902		25.33
1162	2011-05-03 16:00:00	25.319	25.331	26.488	26.488	26.5097	25.708		25.31
1163	2011-05-03 17:00:00	25.222	25.355	26.292	26.39	26.5177	25.513		25.33
1164	2011-05-03 18:00:00	25.222	25.283	26.292	26.39	26.4597	25.319		25.36
1165	2011-05-03 19:00:00	25.222	25.065	26.097	26.39	26.337	25.416		25.28
1166	2011-05-03 20:00:00	25.222	25.186	26	26.39	26.1987	25.61		25.07
1167	2011-05-03 21:00:00	25.222	25.428	26.097	26.488	26.2397	25.805		25.19
1168	2011-05-03 22:00:00	25.125	25.793	26.097	26.488	26.3203	25.902		25.43
1169	2011-05-03 23:00:00	25.028	25.768	26.097	26.39	26.4087	25.708		25.79
1170	2011-05-04	24.931	25.307	26.097	26.39	26.4003	25.513		25.77
1171	2011-05-04 01:00:00	25.028	25.113	26	26.39	26.2133	25.513		25.31
1172	2011-05-04 02:00:00	24.931	25.089	26	26.39	26.116	25.513		25.11
1173	2011-05-04 03:00:00	24.931	25.04	25.902	26.292	26.108	25.513		25.09
1174	2011-05-04 04:00:00	24.835	24.992	26	26.097	26.0583	25.416		25.04
1175	2011-05-04 05:00:00	24.835	24.992	26	26	26.0093	25.416		24.99
1176	2011-05-04 06:00:00	24.835	25.065	25.902	25.902	26.009	25.416		24.99
1177	2011-05-04 07:00:00	24.738	25.113	25.805	25.902	26.0987	25.513		25.07
1178	2011-05-04 08:00:00	24.835	25.331	25.805	26	26.1803	25.513		25.11
1179	2011-05-04 09:00:00	24.835	25.574	25.708	26.097	26.3187	25.61		25.33
1180	2011-05-04 10:00:00	24.738	25.501	25.708	26.097	26.499	25.902		25.57
1181	2011-05-04 11:00:00	24.738	25.38	25.708	26.097	26.508	25.708		25.5
1182	2011-05-04 12:00:00	24.835	24.944	25.805	26	26.534	25.708		25.38
1183	2011-05-04 13:00:00	24.835	24.968	26.097	26	26.3887	25.61		24.94
1184	2011-05-04 14:00:00	24.835	24.944	25.805	26	26.3637	25.125		24.97
1185	2011-05-04 15:00:00	24.931	24.992	26.097	26.097	26.3223	25.222		24.94
1186	2011-05-04 16:00:00	24.835	25.016	25.902	25.902	26.3713	25.416		24.99
1187	2011-05-04 17:00:00	24.835	24.992	26	25.708	26.313	25.513		25.02
1188	2011-05-04 18:00:00	24.835	25.016	25.902	25.61	26.239	25.513		24.99
1189	2011-05-04 19:00:00	24.835	25.04	25.805	25.708	26.247	25.708		25.02
1190	2011-05-04 20:00:00	24.931	25.016	25.708	25.708	26.289	25.708		25.04
1191	2011-05-04 21:00:00	24.835	25.065	25.708	25.708	26.2157	25.708		25.02
1192	2011-05-04 22:00:00	24.835	25.21	25.708	25.805	26.1987	25.902		25.07
1193	2011-05-04 23:00:00	24.835	25.137	25.61	25.805	26.28	25.805		25.21
1194	2011-05-05	24.835	24.968	25.61	25.805	26.2223	25.61		25.14
1195	2011-05-05 01:00:00	24.738	24.895	25.513	25.805	26.133	25.708		24.97
1196	2011-05-05 02:00:00	24.738	24.968	25.513	25.708	26.1087	25.61		24.9
1197	2011-05-05 03:00:00	24.738	25.016	25.513	25.708	26.0663	25.61		24.97
1198	2011-05-05 04:00:00	24.738	24.944	25.513	25.708	25.9823	25.61		25.02
1199	2011-05-05 05:00:00	24.738	24.823	25.416	25.61	25.8917	25.61		24.94
1200	2011-05-05 06:00:00	24.641	24.774	25.319	25.416	25.818	25.61		24.82
1201	2011-05-05 07:00:00	24.641	24.75	25.319	25.416	25.8013	25.61		24.77
1202	2011-05-05 08:00:00	24.641	24.75	25.416	25.513	25.6617	25.708		24.75
1203	2011-05-05 09:00:00	24.738	24.798	25.61	25.61	26.0257	25.902		24.75
1204	2011-05-05 10:00:00	24.835	24.944	25.805	25.61	26.042	26.097		24.8
1205	2011-05-05 11:00:00	24.931	25.04	26.097	25.805	26.124	26.39	22.812	24.94
1206	2011-05-05 12:00:00	25.028	25.21	26.585	25.902	26.2223	26.683	23.966	25.04
1207	2011-05-05 13:00:00	25.028	25.331	26.879	26.195	26.3457	26.879	25.416	25.21
1208	2011-05-05 14:00:00	25.222	25.283	26.977	26.39	26.3863	27.075	25.805	25.33
1209	2011-05-05 15:00:00	25.319	25.355	27.075	26.39	26.4037	26.781	26	25.28
1210	2011-05-05 16:00:00	25.319	25.404	27.075	26.488	26.3953	26.585	26.097	25.36
1211	2011-05-05 17:00:00	25.319	25.428	27.075	26.488	26.3797	26.585	26.292	25.4
1212	2011-05-05 18:00:00	25.125	25.355	26.879	26.488	26.388	26.39	26.097	25.43
1213	2011-05-05 19:00:00	25.125	25.428	26.585	26.488	26.331	26.195	26.097	25.36
1214	2011-05-05 20:00:00	25.222	25.574	26.488	26.39	26.322	26.195	26	25.43
1215	2011-05-05 21:00:00	25.222	25.428	26.488	26.097	26.3373	26.292	26	25.57
1216	2011-05-05 22:00:00	25.222	25.841	26.292	26	26.2227	26.39	26	25.43
1217	2011-05-05 23:00:00	25.125	25.987	26.195	25.902	26.2937	26.292	26	25.84
1218	2011-05-06	25.125	25.307	26.195	25.805	26.309	26.39	25.902	25.99
1219	2011-05-06 01:00:00	25.125	25.234	26.097	25.805	26.0823	26.39	25.902	25.31
1220	2011-05-06 02:00:00	25.125	25.162	26.097	25.708	26.0587	26.292	25.805	25.23
1221	2011-05-06 03:00:00	25.125	25.162	26	25.805	26.0347	26.195	25.805	25.16
1222	2011-05-06 04:00:00	25.125	25.137	26	25.805	25.9687	26.195	25.805	25.16
1223	2011-05-06 05:00:00	25.125	25.162	25.902	25.708	26.0263	26.097	26	25.14
1224	2011-05-06 06:00:00	25.125	25.21	26	25.805	26.0013	26.097	26	25.16
1225	2011-05-06 07:00:00	25.125	25.234	26	25.805	26.0827	26.097	26	25.21
1226	2011-05-06 08:00:00	25.125	25.38	26.097	25.805	26.1557	26.292	26	25.23
1227	2011-05-06 09:00:00	25.125	25.477	26.195	25.902	26.2377	26.488	26.097	25.38
1228	2011-05-06 10:00:00	25.222	25.598	26.488	25.805	26.3683	26.781	26.097	25.48
1229	2011-05-06 11:00:00	25.319	25.477	26.683	25.902	26.4093	27.075	26.292	25.6
1230	2011-05-06 12:00:00	25.513	25.598	26.879	26	26.468	27.272	26.39	25.48
1231	2011-05-06 13:00:00	25.708	25.695	27.272	26	26.5417	27.37	26.39	25.6
1232	2011-05-06 14:00:00	25.805	25.695	27.468	26.195	26.574	27.567	26.488	25.7
1233	2011-05-06 15:00:00	25.902	25.55	27.468	26.683	26.5743	27.665	26.585	25.7
1234	2011-05-06 16:00:00	25.902	25.598	27.468	26.781	26.4933	27.665	26.488	25.55
1235	2011-05-06 17:00:00	25.805	25.623	27.468	26.781	26.5427	27.272	26.39	25.6
1236	2011-05-06 18:00:00	25.902	25.768	27.173	26.879	26.4853	27.468	26.195	25.62
1237	2011-05-06 19:00:00	25.902	26.061	26.879	26.879	26.6343	27.173	26.292	25.77
1238	2011-05-06 20:00:00	26	26.207	26.683	26.879	26.7653	26.977	26.097	26.06
1239	2011-05-06 21:00:00	26.195	26.134	26.683	26.781	26.7473	26.879	26.097	26.21
1240	2011-05-06 22:00:00	26.097	26.134	26.683	26.585	26.5573	26.879	26.195	26.13
1241	2011-05-06 23:00:00	26.097	26.109	26.683	26.39	26.5907	26.879	26.097	26.13
1242	2011-05-07	26.097	26.158	26.585	26.39	26.615	26.781	26.097	26.11
1243	2011-05-07 01:00:00	26.097	26.256	26.585	26.39	26.5987	26.683	26.097	26.16
1244	2011-05-07 02:00:00	26.097	26.109	26.585	26.39	26.598	26.683	26.097	26.26
1245	2011-05-07 03:00:00	26.097	26.061	26.585	26.488	26.483	26.683	26.097	26.11
1246	2011-05-07 04:00:00	26.097	26.061	26.488	26.488	26.4343	26.683	26	26.06
1247	2011-05-07 05:00:00	26.097	25.987	26.488	26.585	26.467	26.585	26.097	26.06
1248	2011-05-07 06:00:00	26.097	26.036	26.488	26.585	26.443	26.585	26.097	25.99
1249	2011-05-07 07:00:00	26.097	26.012	26.585	26.683	26.4267	26.585	26.097	26.04
1250	2011-05-07 08:00:00	26.097	26.036	26.683	26.683	26.418	26.781	26.195	26.01
1251	2011-05-07 09:00:00	26.195	26.109	26.879	26.781	26.5247	26.977	26.292	26.04
1252	2011-05-07 10:00:00	26.39	26.182	27.075	26.879	26.5483	27.173	26.585	26.11
1253	2011-05-07 11:00:00	26.585	26.329	27.173	26.977	26.6057	27.468	26.683	26.18
1254	2011-05-07 12:00:00	26.683	26.5	27.468	27.075	26.6873	27.567	26.879	26.33
1255	2011-05-07 13:00:00	26.879	26.695	27.567	27.075	26.7443	27.665	26.879	26.5
1256	2011-05-07 14:00:00	26.977	26.646	27.961	27.075	26.8427	27.764	26.977	26.7
1257	2011-05-07 15:00:00	27.075	26.646	27.862	27.075	26.8263	28.258	26.977	26.65
1258	2011-05-07 16:00:00	27.173	26.598	27.862	26.977	26.8263	28.258	26.879	26.65
1259	2011-05-07 17:00:00	27.272	26.671	27.862	27.075	26.877	28.06	26.977	26.6
1260	2011-05-07 18:00:00	27.272	26.793	27.567	27.173	26.9353	27.961	27.075	26.67
1261	2011-05-07 19:00:00	27.173	26.867	27.37	27.173	27.0753	27.665	26.977	26.79
1262	2011-05-07 20:00:00	26.977	26.891	27.173	27.173	27.1667	27.37	26.781	26.87
1263	2011-05-07 21:00:00	26.977	26.867	27.075	26.977	27.1747	27.37	26.683	26.89
1264	2011-05-07 22:00:00	26.879	26.769	27.075	26.977	27.0677	27.272	26.585	26.87
1265	2011-05-07 23:00:00	26.781	26.769	27.075	26.977	26.968	27.173	26.585	26.77
1266	2011-05-08	26.781	26.695	27.173	26.977	26.934	27.173	26.585	26.77
1267	2011-05-08 01:00:00	26.683	26.671	27.075	26.977	26.81	27.173	26.585	26.7
1268	2011-05-08 02:00:00	26.683	26.622	27.075	26.977	26.769	27.173	26.585	26.67
1269	2011-05-08 03:00:00	26.683	26.646	26.977	26.977	26.8193	27.075	26.585	26.62
1270	2011-05-08 04:00:00	26.683	26.671	26.977	26.977	26.8603	27.075	26.585	26.65
1271	2011-05-08 05:00:00	26.683	26.646	26.879	26.977	26.8687	27.075	26.585	26.67
1272	2011-05-08 06:00:00	26.683	26.646	26.879	26.879	26.8607	26.977	26.488	26.65
1273	2011-05-08 07:00:00	26.683	26.646	26.879	26.879	26.8273	26.977	26.488	26.65
1274	2011-05-08 08:00:00	26.683	26.622	26.977	26.879	26.8273	27.173	26.488	26.65
1275	2011-05-08 09:00:00	26.781	26.646	27.173	26.977	26.7533	27.37	26.683	26.62
1276	2011-05-08 10:00:00	26.879	26.744	27.37	27.075	26.7613	27.665	26.781	26.65
1277	2011-05-08 11:00:00	26.977	26.867	27.468	27.173	26.7933	27.862	26.977	26.74
1278	2011-05-08 12:00:00	27.173	26.94	27.665	27.272	26.8673	28.06	27.075	26.87
1279	2011-05-08 13:00:00	27.272	27.063	27.764	27.37	26.9583	28.159	27.173	26.94
1280	2011-05-08 14:00:00	27.37	27.014	28.06	27.37	27.0987	28.258	27.075	27.06
1281	2011-05-08 15:00:00	27.468	27.014	28.357	27.272	27.149	28.258	27.075	27.01
1282	2011-05-08 16:00:00	27.567	27.038	28.258	27.173	27.2163	28.258	27.075	27.01
1283	2011-05-08 17:00:00	27.567	27.087	27.961	27.272	27.2577	28.357	27.075	27.04
1284	2011-05-08 18:00:00	27.468	27.087	27.764	27.173	27.274	28.456	27.173	27.09
1285	2011-05-08 19:00:00	27.37	27.136	27.468	27.173	27.274	28.159	27.173	27.09
1286	2011-05-08 20:00:00	27.272	27.161	27.272	27.075	27.3563	27.961	26.879	27.14
1287	2011-05-08 21:00:00	27.272	27.235	27.173	27.075	27.2647	27.961	26.683	27.16
1288	2011-05-08 22:00:00	27.272	27.136	27.173	27.075	27.2233	27.961	26.585	27.24
1289	2011-05-08 23:00:00	27.272	27.014	27.272	27.075	27.124	27.764	26.585	27.14
1290	2011-05-09	27.272	27.014	27.37	26.977	27.0513	27.567	26.585	27.01
1291	2011-05-09 01:00:00	27.173	26.989	27.272	26.977	26.8853	27.567	26.585	27.01
1292	2011-05-09 02:00:00	27.173	26.94	27.272	26.977	26.8103	27.665	26.683	26.99
1293	2011-05-09 03:00:00	27.173	26.916	27.272	26.977	26.7607	27.567	26.585	26.94
1294	2011-05-09 04:00:00	27.173	26.891	27.173	26.977	26.686	27.468	26.683	26.92
1295	2011-05-09 05:00:00	27.173	26.793	27.173	26.977	26.6443	27.468	26.585	26.89
1296	2011-05-09 06:00:00	27.173	26.72	27.173	26.977	26.845	27.468	26.683	26.79
1297	2011-05-09 07:00:00	27.173	26.744	27.075	27.075	26.8207	27.468	26.683	26.72
1298	2011-05-09 08:00:00	27.272	26.842	27.173	27.173	26.8287	27.665	26.879	26.74
1299	2011-05-09 09:00:00	27.37	26.916	27.468	27.173	26.828	27.862	27.075	26.84
1300	2011-05-09 10:00:00	27.468	26.989	27.665	27.272	26.9173	28.06	27.272	26.92
1301	2011-05-09 11:00:00	27.37	27.087	27.862	27.37	26.9413	28.258	27.567	26.99
1302	2011-05-09 12:00:00	27.567	27.136	28.06	27.468	27.04	28.357	27.665	27.09
1303	2011-05-09 13:00:00	27.665	27.235	28.258	27.468	27.1557	28.357	27.468	27.14
1304	2011-05-09 14:00:00	27.764	27.358	28.357	27.567	27.1553	28.456	27.468	27.24
1305	2011-05-09 15:00:00	27.862	27.333	28.555	27.567	27.1637	28.456	27.37	27.36
1306	2011-05-09 16:00:00	27.862	27.235	28.555	27.567	27.1553	28.357	27.37	27.33
1307	2011-05-09 17:00:00	27.862	27.284	28.555	27.567	27.1227	28.357	27.468	27.24
1308	2011-05-09 18:00:00	27.862	27.358	28.456	27.665	27.1063	28.357	27.468	27.28
1309	2011-05-09 19:00:00	27.862	27.505	28.159	27.665	27.1647	28.456	27.272	27.36
1310	2011-05-09 20:00:00	27.862	27.554	28.06	27.567	27.247	28.357	27.37	27.51
1311	2011-05-09 21:00:00	27.862	27.53	27.961	27.567	27.2633	28.159	27.468	27.55
1312	2011-05-09 22:00:00	27.764	27.481	27.764	27.567	27.2553	28.06	27.468	27.53
1313	2011-05-09 23:00:00	27.764	27.53	27.764	27.665	27.2063	28.06	27.468	27.48
1314	2011-05-10	27.665	27.53	27.665	27.567	27.256	28.06	27.37	27.53
1315	2011-05-10 01:00:00	27.665	27.456	27.665	27.37	27.2887	28.06	27.37	27.53
1316	2011-05-10 02:00:00	27.665	27.407	27.567	27.272	27.198	27.961	27.37	27.46
1317	2011-05-10 03:00:00	27.567	27.358	27.567	27.173	27.1817	27.961	27.272	27.41
1318	2011-05-10 04:00:00	27.567	27.308	27.468	27.075	27.1653	27.862	27.272	27.36
1319	2011-05-10 05:00:00	27.468	27.284	27.468	26.977	27.0827	27.665	27.272	27.31
1320	2011-05-10 06:00:00	27.468	27.284	27.37	27.173	27.008	27.665	27.272	27.28
1321	2011-05-10 07:00:00	27.37	27.136	27.37	27.173	27.074	27.665	27.075	27.28
1322	2011-05-10 08:00:00	27.468	27.136	27.468	27.272	27.0573	27.665	27.272	27.14
1323	2011-05-10 09:00:00	27.567	27.186	27.764	27.272	27.057	27.961	27.272	27.14
1324	2011-05-10 10:00:00	27.665	27.259	27.961	27.272	27.0737	28.159	27.37	27.19
1325	2011-05-10 11:00:00	27.764	27.358	28.159	27.468	27.2297	28.258	27.468	27.26
1326	2011-05-10 12:00:00	27.961	27.407	28.357	27.37	27.296	28.456	27.567	27.36
1327	2011-05-10 13:00:00	28.06	27.505	28.456	27.468	27.3457	28.555	27.567	27.41
1328	2011-05-10 14:00:00	28.06	27.653	28.555	27.468	27.4117	28.754	27.665	27.51
1329	2011-05-10 15:00:00	28.159	27.776	28.655	27.468	27.4943	28.655	27.764	27.65
1330	2011-05-10 16:00:00	28.258	27.85	28.754	27.468	27.5357	28.655	27.862	27.78
1331	2011-05-10 17:00:00	28.258	27.875	28.555	27.468	27.561	28.555	27.961	27.85
1332	2011-05-10 18:00:00	28.159	27.899	28.456	27.567	27.5367	28.357	27.862	27.88
1333	2011-05-10 19:00:00	28.159	27.825	28.06	27.764	27.5447	28.258	27.862	27.9
1334	2011-05-10 20:00:00	28.159	27.776	27.961	27.764	27.487	28.159	27.764	27.83
1335	2011-05-10 21:00:00	28.06	27.776	27.862	27.862	27.5047	28.159	27.665	27.78
1336	2011-05-10 22:00:00	28.06	27.727	27.862	27.862	27.5047	28.159	27.468	27.78
1337	2011-05-10 23:00:00	28.06	27.727	27.862	27.862	27.455	28.258	27.468	27.73
1338	2011-05-11	27.961	27.702	27.862	27.862	27.4217	28.159	27.272	27.73
1339	2011-05-11 01:00:00	27.961	27.653	27.764	27.764	27.4133	27.961	26.977	27.7
1340	2011-05-11 02:00:00	27.862	27.628	27.665	27.567	27.331	27.764	27.173	27.65
1341	2011-05-11 03:00:00	27.862	27.579	27.567	27.468	27.256	27.764	27.173	27.63
1342	2011-05-11 04:00:00	27.862	27.554	27.567	27.37	27.239	27.764	27.37	27.58
1343	2011-05-11 05:00:00	27.862	27.53	27.37	27.37	27.2313	27.567	27.37	27.55
1344	2011-05-11 06:00:00	27.764	27.554	27.37	27.272	27.256	27.567	27.37	27.53
1345	2011-05-11 07:00:00	27.665	27.456	27.37	27.075	27.264	27.468	27.37	27.55
1346	2011-05-11 08:00:00	27.665	27.235	27.468	27.075	27.264	27.567	27.468	27.46
1347	2011-05-11 09:00:00	27.665	27.431	27.567	27.075	27.2233	27.665	27.567	27.24
1348	2011-05-11 10:00:00	27.665	27.702	27.862	27.173	27.354	28.159	27.665	27.43
1349	2011-05-11 11:00:00	27.862	27.825	28.159	27.272	27.51	28.456	27.764	27.7
1350	2011-05-11 12:00:00	27.961	27.924	28.357	27.37	27.6173	28.555	27.468	27.83
1351	2011-05-11 13:00:00	28.06	27.653	28.456	27.272	27.6837	28.555	27.37	27.92
1352	2011-05-11 14:00:00	28.258	27.628	28.555	27.468	27.5937	28.555	27.173	27.65
1353	2011-05-11 15:00:00	28.258	27.628	28.655	27.567	27.552	28.555	26.977	27.63
1354	2011-05-11 16:00:00	28.258	27.677	28.555	27.567	27.4863	28.555	27.075	27.63
1355	2011-05-11 17:00:00	28.258	27.579	28.357	27.567	27.5027	28.357	27.075	27.68
1356	2011-05-11 18:00:00	28.357	27.53	28.456	27.567	27.4707	28.258	27.173	27.58
1357	2011-05-11 19:00:00	28.357	27.505	27.764	27.567	27.4217	28.159	27.272	27.53
1358	2011-05-11 20:00:00	28.357	27.628	27.468	27.468	27.38	28.06	27.665	27.51
1359	2011-05-11 21:00:00	28.357	27.653	27.468	27.468	27.421	28.159	27.862	27.63
1360	2011-05-11 22:00:00	28.357	27.653	27.37	27.468	27.3303	28.159	27.862	27.65
1361	2011-05-11 23:00:00	28.357	27.653	27.37	27.37	27.297	28.258	27.862	27.65
1362	2011-05-12	28.159	27.628	27.37	27.37	27.2637	28.258	27.764	27.65
1363	2011-05-12 01:00:00	28.06	27.579	27.37	27.37	27.2227	28.258	27.665	27.63
1364	2011-05-12 02:00:00	27.961	27.554	27.37	27.272	27.2063	27.961	27.665	27.58
1365	2011-05-12 03:00:00	27.961	27.505	27.37	27.272	27.1647	27.764	27.665	27.55
1366	2011-05-12 04:00:00	27.862	27.407	27.37	27.272	27.1483	27.764	27.665	27.51
1367	2011-05-12 05:00:00	27.764	27.333	27.272	27.173	27.0823	27.665	27.468	27.41
1368	2011-05-12 06:00:00	27.764	27.063	27.272	27.173	27.1577	27.567	27.468	27.33
1369	2011-05-12 07:00:00	27.862	26.965	27.272	27.075	27.067	27.468	27.567	27.06
1370	2011-05-12 08:00:00	27.862	27.136	27.272	27.173	27.0337	27.665	27.665	26.97
1371	2011-05-12 09:00:00	27.862	27.505	27.37	27.272	27.1237	27.862	27.764	27.14
1372	2011-05-12 10:00:00	28.06	27.727	27.764	27.37	27.3127	28.06	27.764	27.51
1373	2011-05-12 11:00:00	28.159	27.825	27.764	27.468	27.4193	28.456	27.961	27.73
1374	2011-05-12 12:00:00	28.258	27.899	28.357	27.665	27.551	28.555	27.961	27.83
1375	2011-05-12 13:00:00	28.357	27.924	28.555	27.665	27.6087	28.853	28.159	27.9
1376	2011-05-12 14:00:00	28.456	27.801	28.655	27.764	27.6503	28.754	27.37	27.92
1377	2011-05-12 15:00:00	28.555	27.85	28.655	27.764	27.676	28.655	27.272	27.8
1378	2011-05-12 16:00:00	28.655	27.825	28.456	27.764	27.6927	28.555	26.977	27.85
1379	2011-05-12 17:00:00	28.655	27.776	28.357	27.764	27.6517	28.357	26.879	27.83
1380	2011-05-12 18:00:00	28.655	27.702	28.159	27.764	27.6023	28.159	27.173	27.78
1381	2011-05-12 19:00:00	28.555	27.505	27.961	27.665	27.5777	28.159	26.977	27.7
1382	2011-05-12 20:00:00	28.555	27.53	27.665	27.567	27.4793	28.06	27.272	27.51
1383	2011-05-12 21:00:00	28.555	27.677	27.567	27.468	27.521	28.258	27.567	27.53
1384	2011-05-12 22:00:00	28.655	27.801	27.37	27.37	27.5707	28.06	27.862	27.68
1385	2011-05-12 23:00:00	28.655	27.85	27.37	27.272	27.6447	28.159	28.159	27.8
1386	2011-05-13	28.555	27.875	27.272	27.173	27.6283	28.258	28.06	27.85
1387	2011-05-13 01:00:00	28.456	27.899	27.272	27.173	27.5367	28.159	27.173	27.88
1388	2011-05-13 02:00:00	28.258	27.776	27.37	27.173	27.478	27.862	27.862	27.9
1389	2011-05-13 03:00:00	28.159	27.677	27.468	27.075	27.404	27.665	27.665	27.78
1390	2011-05-13 04:00:00	28.06	27.579	27.468	27.173	27.3717	27.468	26.977	27.68
1391	2011-05-13 05:00:00	27.961	27.481	27.272	27.173	27.273	27.468	26.781	27.58
1392	2011-05-13 06:00:00	27.961	27.333	27.173	27.173	27.2403	27.37	26.781	27.48
1393	2011-05-13 07:00:00	27.961	27.087	27.173	27.173	27.2237	27.37	26.879	27.33
1394	2011-05-13 08:00:00	28.06	27.161	27.272	27.272	27.1417	27.468	27.075	27.09
1395	2011-05-13 09:00:00	28.258	27.308	27.567	27.37	27.2323	27.665	27.173	27.16
1396	2011-05-13 10:00:00	28.258	27.579	27.862	27.468	27.2813	27.862	27.468	27.31
1397	2011-05-13 11:00:00	28.456	27.776	28.06	27.665	27.404	28.159	27.567	27.58
1398	2011-05-13 12:00:00	28.555	27.924	28.456	27.764	27.5687	28.456	27.665	27.78
1399	2011-05-13 13:00:00	28.555	27.949	28.655	27.862	27.6183	28.655	27.862	27.92
1400	2011-05-13 14:00:00	28.655	27.949	28.754	27.862	27.6933	28.655	27.862	27.95
1401	2011-05-13 15:00:00	28.555	27.924	28.953	27.862	27.8263	28.655	27.862	27.95
1402	2011-05-13 16:00:00	28.456	27.85	28.555	27.862	27.8517	28.456	27.764	27.92
1403	2011-05-13 17:00:00	28.456	27.727	28.258	27.862	27.8277	28.258	27.764	27.85
1404	2011-05-13 18:00:00	28.357	27.628	28.159	27.862	27.5873	28.06	27.468	27.73
1405	2011-05-13 19:00:00	28.357	27.604	27.862	27.764	27.6547	27.862	27.37	27.63
1406	2011-05-13 20:00:00	28.357	27.407	27.764	27.665	27.7133	27.764	27.468	27.6
1407	2011-05-13 21:00:00	28.357	27.431	27.665	27.665	27.681	27.665	27.862	27.41
1408	2011-05-13 22:00:00	28.456	27.505	27.665	27.764	27.5223	27.665	27.862	27.43
1409	2011-05-13 23:00:00	28.357	27.628	27.567	27.665	27.5803	27.665	28.357	27.51
1410	2011-05-14	28.258	27.776	27.567	27.567	27.6213	27.567	28.357	27.63
1411	2011-05-14 01:00:00	28.159	27.801	27.567	27.567	27.637	27.567	28.258	27.78
1412	2011-05-14 02:00:00	28.06	27.751	27.468	27.468	27.6123	27.567	28.159	27.8
1413	2011-05-14 03:00:00	27.862	27.505	27.272	27.272	27.5297	27.567	28.06	27.75
1414	2011-05-14 04:00:00	27.665	27.259	27.173	27.37	27.4143	27.468	28.159	27.51
1415	2011-05-14 05:00:00	27.567	27.21	27.173	27.468	27.3323	27.468	27.862	27.26
1416	2011-05-14 06:00:00	27.468	27.235	27.173	27.37	27.2827	27.468	27.862	27.21
1417	2011-05-14 07:00:00	27.567	27.21	27.173	27.37	27.3567	27.468	27.961	27.24
1418	2011-05-14 08:00:00	27.665	27.259	27.272	27.468	27.315	27.567	28.159	27.21
1419	2011-05-14 09:00:00	27.764	27.284	27.468	27.468	27.298	27.764	28.06	27.26
1420	2011-05-14 10:00:00	27.961	27.308	27.862	27.468	27.4047	27.961	28.258	27.28
1421	2011-05-14 11:00:00	28.258	27.21	28.159	27.665	27.412	28.258	28.655	27.31
1422	2011-05-14 12:00:00	28.357	27.284	28.456	27.862	27.38	28.357	28.754	27.21
1423	2011-05-14 13:00:00	28.258	27.431	28.555	27.862	27.438	28.456	28.258	27.28
1424	2011-05-14 14:00:00	28.357	27.554	28.754	27.862	27.4873	28.555	28.357	27.43
1425	2011-05-14 15:00:00	28.258	27.653	28.258	27.961	27.6607	28.456	28.456	27.55
1426	2011-05-14 16:00:00	28.159	27.776	28.357	27.961	27.6937	28.456	28.258	27.65
1427	2011-05-14 17:00:00	28.06	27.875	28.258	27.862	27.7023	28.159	28.06	27.78
1428	2011-05-14 18:00:00	28.06	27.825	28.06	27.862	27.7683	28.06	28.357	27.88
1429	2011-05-14 19:00:00	28.06	27.628	27.862	27.862	27.7843	27.862	27.665	27.83
1430	2011-05-14 20:00:00	28.06	27.505	27.665	27.764	27.7193	27.665	27.567	27.63
1431	2011-05-14 21:00:00	28.06	27.431	27.665	27.764	27.6127	27.665	27.862	27.51
1432	2011-05-14 22:00:00	27.961	27.407	27.567	27.665	27.5213	27.665	28.555	27.43
1433	2011-05-14 23:00:00	27.862	27.358	27.468	27.665	27.446	27.665	28.159	27.41
1434	2011-05-15	27.961	27.382	27.37	27.665	27.3963	27.567	27.862	27.36
1435	2011-05-15 01:00:00	27.862	27.382	27.468	27.665	27.371	27.567	28.258	27.38
1436	2011-05-15 02:00:00	27.665	27.358	27.468	27.468	27.3717	27.567	28.456	27.38
1437	2011-05-15 03:00:00	27.665	27.308	27.37	27.468	27.3303	27.665	28.357	27.36
1438	2011-05-15 04:00:00	27.567	27.259	27.468	27.468	27.3137	27.567	28.06	27.31
1439	2011-05-15 05:00:00	27.468	27.235	27.468	27.468	27.264	27.764	28.06	27.26
1440	2011-05-15 06:00:00	27.468	27.259	27.468	27.468	27.256	27.665	27.961	27.24
1441	2011-05-15 07:00:00	27.468	27.235	27.468	27.468	27.2967	27.665	28.06	27.26
1442	2011-05-15 08:00:00	27.468	27.308	27.468	27.468	27.2887	27.665	28.06	27.24
1443	2011-05-15 09:00:00	27.567	27.358	27.764	27.567	27.2803	27.862	28.159	27.31
1444	2011-05-15 10:00:00	27.665	27.431	27.961	27.665	27.3953	28.159	28.357	27.36
1445	2011-05-15 11:00:00	27.862	27.431	28.258	27.764	27.4853	28.456	28.456	27.43
1446	2011-05-15 12:00:00	28.06	27.505	28.555	27.862	27.486	28.754	28.655	27.43
1447	2011-05-15 13:00:00	28.159	27.481	28.853	27.862	27.5443	28.853	28.754	27.51
1448	2011-05-15 14:00:00	28.357	27.53	29.053	27.961	27.603	28.953	28.953	27.48
1449	2011-05-15 15:00:00	28.456	27.653	28.953	27.961	27.6857	28.953	28.853	27.53
1450	2011-05-15 16:00:00	28.357	27.751	28.754	27.961	27.6613	28.853	28.853	27.65
1451	2011-05-15 17:00:00	28.159	27.85	28.655	27.961	27.694	28.555	28.853	27.75
1452	2011-05-15 18:00:00	28.06	28.023	28.357	27.961	27.7277	28.357	28.655	27.85
1453	2011-05-15 19:00:00	28.06	28.023	28.06	27.961	27.8193	28.159	28.853	28.02
1454	2011-05-15 20:00:00	27.961	27.924	27.862	27.862	27.786	28.06	28.853	28.02
1455	2011-05-15 21:00:00	27.961	27.751	27.862	27.862	27.6867	28.06	28.754	27.92
1456	2011-05-15 22:00:00	27.961	27.727	27.862	27.862	27.5623	27.961	28.754	27.75
1457	2011-05-15 23:00:00	27.961	27.653	27.764	27.764	27.4217	27.862	28.655	27.73
1458	2011-05-16	27.862	27.604	27.665	27.764	27.397	27.862	28.655	27.65
1459	2011-05-16 01:00:00	27.764	27.604	27.665	27.764	27.348	27.764	28.555	27.6
1460	2011-05-16 02:00:00	27.665	27.604	27.665	27.764	27.3153	27.764	28.555	27.6
1461	2011-05-16 03:00:00	27.665	27.579	27.665	27.764	27.2493	27.862	28.555	27.6
1462	2011-05-16 04:00:00	27.567	27.554	27.665	27.665	27.2083	27.764	28.456	27.58
1463	2011-05-16 05:00:00	27.665	27.505	27.567	27.665	27.1667	27.764	28.456	27.55
1464	2011-05-16 06:00:00	27.665	27.456	27.665	27.665	27.183	27.764	28.357	27.51
1465	2011-05-16 07:00:00	27.665	27.358	27.665	27.665	27.1667	27.665	28.258	27.46
1466	2011-05-16 08:00:00	27.665	27.333	27.764	27.764	27.1667	27.862	28.258	27.36
1467	2011-05-16 09:00:00	27.468	27.431	27.961	27.862	27.322	27.961	28.258	27.33
1468	2011-05-16 10:00:00	27.665	27.579	28.258	27.862	27.3873	28.258	28.357	27.43
1469	2011-05-16 11:00:00	27.862	27.727	28.456	27.961	27.47	28.456	28.258	27.58
1470	2011-05-16 12:00:00	27.961	27.727	28.754	27.961	27.52	28.754	28.159	27.73
1471	2011-05-16 13:00:00	28.06	27.727	28.853	28.06	27.5207	28.853	28.555	27.73
1472	2011-05-16 14:00:00	28.06	27.801	29.352	28.06	27.521	29.053	28.754	27.73
1473	2011-05-16 15:00:00	28.06	27.801	28.655	28.06	27.5463	29.053	28.754	27.8
1474	2011-05-16 16:00:00	28.357	27.85	29.053	28.159	27.547	29.152	28.754	27.8
1475	2011-05-16 17:00:00	28.258	27.899	28.357	28.06	27.5967	28.754	28.853	27.85
1476	2011-05-16 18:00:00	28.159	27.949	28.555	28.06	27.5477	28.456	28.754	27.9
1477	2011-05-16 19:00:00	28.06	27.949	28.159	28.06	27.5977	28.357	28.655	27.95
1478	2011-05-16 20:00:00	28.06	27.85	28.06	28.06	27.5317	28.06	28.555	27.95
1479	2011-05-16 21:00:00	27.961	27.776	27.961	27.961	27.4987	28.159	28.456	27.85
1480	2011-05-16 22:00:00	27.961	27.727	27.961	27.961	27.5067	28.258	28.456	27.78
1481	2011-05-16 23:00:00	27.961	27.702	27.862	27.862	27.457	28.357	28.357	27.73
1482	2011-05-17	27.862	27.776	27.862	27.862	27.4153	28.258	28.357	27.7
1483	2011-05-17 01:00:00	27.862	27.776	27.764	27.862	27.374	28.258	28.258	27.78
1484	2011-05-17 02:00:00	27.862	27.727	27.665	27.862	27.308	28.258	28.06	27.78
1485	2011-05-17 03:00:00	27.862	27.628	27.665	27.862	27.2593	28.258	27.961	27.73
1486	2011-05-17 04:00:00	27.764	27.554	27.665	27.862	27.1277	28.357	28.06	27.63
1487	2011-05-17 05:00:00	27.764	27.431	27.764	27.764	27.0047	28.159	28.06	27.55
1488	2011-05-17 06:00:00	27.862	27.407	27.764	27.764	27.028	28.06	28.258	27.43
1489	2011-05-17 07:00:00	27.862	27.358	27.764	27.764	27.085	28.06	28.159	27.41
1490	2011-05-17 08:00:00	27.862	27.358	27.862	27.764	27.2	27.961	28.159	27.36
1491	2011-05-17 09:00:00	27.961	27.333	28.06	27.862	27.298	28.159	28.159	27.36
1492	2011-05-17 10:00:00	28.159	27.407	28.357	28.06	27.4537	28.357	28.159	27.33
1493	2011-05-17 11:00:00	28.357	27.481	28.555	28.159	27.4457	28.655	28.258	27.41
1494	2011-05-17 12:00:00	28.456	27.702	28.655	28.159	27.4703	28.456	28.258	27.48
1495	2011-05-17 13:00:00	28.555	27.751	28.953	28.258	27.5777	29.053	28.357	27.7
1496	2011-05-17 14:00:00	28.655	27.776	29.252	28.258	27.6613	29.252	28.555	27.75
1497	2011-05-17 15:00:00	28.754	27.825	29.152	28.159	27.6707	29.452	28.456	27.78
1498	2011-05-17 16:00:00	28.555	27.949	29.053	28.159	27.6557	29.152	28.357	27.83
1499	2011-05-17 17:00:00	28.655	27.974	28.953	28.159	27.6317	29.152	28.456	27.95
1500	2011-05-17 18:00:00	28.555	27.949	28.655	28.159	27.5733	28.655	28.555	27.97
1501	2011-05-17 19:00:00	28.456	27.924	28.159	28.159	27.6317	28.357	28.655	27.95
1502	2011-05-17 20:00:00	28.258	27.875	28.06	28.06	27.656	28.159	28.655	27.92
1503	2011-05-17 21:00:00	28.159	27.776	27.961	27.961	27.573	28.06	28.555	27.88
1504	2011-05-17 22:00:00	28.159	27.677	27.961	27.961	27.54	28.06	28.555	27.78
1505	2011-05-17 23:00:00	28.159	27.604	27.961	27.862	27.6403	28.06	28.456	27.68
1506	2011-05-18	28.159	27.554	27.862	27.862	27.484	28.357	28.456	27.6
1507	2011-05-18 01:00:00	28.159	27.53	27.764	27.862	27.3667	28.555	28.456	27.55
1508	2011-05-18 02:00:00	28.159	27.653	27.665	27.862	27.326	28.456	28.456	27.53
1509	2011-05-18 03:00:00	28.159	27.653	27.665	27.961	27.2693	28.456	28.357	27.65
1510	2011-05-18 04:00:00	28.06	27.628	27.567	27.862	27.2037	28.258	28.258	27.65
1511	2011-05-18 05:00:00	28.06	27.554	27.665	27.862	27.1627	28.06	28.159	27.63
1512	2011-05-18 06:00:00	27.961	27.53	27.665	27.862	27.0723	28.06	28.159	27.55
1513	2011-05-18 07:00:00	27.961	27.554	27.764	27.764	27.095	27.961	28.06	27.53
1514	2011-05-18 08:00:00	27.961	27.456	28.06	27.862	27.2333	27.961	27.961	27.55
1515	2011-05-18 09:00:00	27.961	27.456	28.159	27.862	27.3647	28.06	28.159	27.46
1516	2011-05-18 10:00:00	27.961	27.456	28.357	28.06	27.3973	28.357	28.258	27.46
1517	2011-05-18 11:00:00	27.862	27.653	28.655	28.159	27.463	28.456	28.456	27.46
1518	2011-05-18 12:00:00	28.06	27.677	28.953	28.258	27.5613	28.754	28.456	27.65
1519	2011-05-18 13:00:00	28.258	27.776	29.053	28.357	27.57	28.953	28.456	27.68
1520	2011-05-18 14:00:00	28.357	27.85	29.252	28.456	27.6363	29.152	28.456	27.78
1521	2011-05-18 15:00:00	28.555	27.924	29.352	28.357	27.6617	29.053	28.456	27.85
1522	2011-05-18 16:00:00	28.655	28.048	29.352	28.357	27.654	29.053	28.555	27.92
1523	2011-05-18 17:00:00	28.655	28.122	29.252	28.357	27.63	28.853	28.555	28.05
1524	2011-05-18 18:00:00	28.555	27.998	29.053	28.357	27.556	28.953	28.456	28.12
1525	2011-05-18 19:00:00	28.456	27.924	28.754	28.258	27.548	28.754	28.456	28
1526	2011-05-18 20:00:00	28.357	27.974	28.555	28.159	27.5567	28.555	28.159	27.92
1527	2011-05-18 21:00:00	28.258	27.776	28.258	28.159	27.6733	28.159	28.06	27.97
1528	2011-05-18 22:00:00	28.159	27.702	28.258	28.159	27.6067	28.06	28.06	27.78
1529	2011-05-18 23:00:00	28.159	27.653	28.159	28.06	27.5487	27.961	28.06	27.7
1530	2011-05-19	28.06	27.604	28.159	28.06	27.4323	27.961	28.06	27.65
1531	2011-05-19 01:00:00	28.159	27.604	28.06	28.06	27.3167	27.961	28.06	27.6
1532	2011-05-19 02:00:00	28.159	27.702	27.961	28.06	27.3507	28.06	28.06	27.6
1533	2011-05-19 03:00:00	28.159	27.702	28.06	28.06	27.351	27.961	28.06	27.7
1534	2011-05-19 04:00:00	28.159	27.677	28.159	28.06	27.3183	28.06	27.961	27.7
1535	2011-05-19 05:00:00	28.159	27.677	28.159	28.06	27.2783	27.961	27.862	27.68
1536	2011-05-19 06:00:00	28.06	27.653	28.06	28.06	27.2457	27.961	27.862	27.68
1537	2011-05-19 07:00:00	28.06	27.628	28.159	28.159	27.2693	27.862	27.862	27.65
1538	2011-05-19 08:00:00	28.06	27.727	28.258	28.159	27.358	27.961	27.961	27.63
1539	2011-05-19 09:00:00	28.06	27.727	28.456	28.06	27.423	28.159	28.06	27.73
1540	2011-05-19 10:00:00	28.06	27.776	28.655	28.159	27.4543	28.456	28.159	27.73
1541	2011-05-19 11:00:00	28.06	27.875	28.853	28.357	27.5037	28.655	28.258	27.78
1542	2011-05-19 12:00:00	28.258	27.949	28.853	28.853	27.6027	28.953	28.456	27.88
1543	2011-05-19 13:00:00	28.456	27.998	28.853	28.953	27.6607	28.953	28.555	27.95
1544	2011-05-19 14:00:00	28.655	28.072	28.853	28.953	27.7103	29.053	28.555	28
1545	2011-05-19 15:00:00	28.754	28.147	28.953	28.853	27.7023	29.252	28.555	28.07
1546	2011-05-19 16:00:00	28.754	28.196	29.053	28.655	27.7277	29.452	28.754	28.15
1547	2011-05-19 17:00:00	28.754	28.221	29.053	28.555	27.712	29.552	28.853	28.2
1548	2011-05-19 18:00:00	28.754	28.196	28.853	28.357	27.655	29.352	28.953	28.22
1549	2011-05-19 19:00:00	28.655	28.221	28.456	28.258	27.6807	29.053	28.655	28.2
1550	2011-05-19 20:00:00	28.655	28.171	28.357	28.258	27.623	28.853	28.555	28.22
1551	2011-05-19 21:00:00	28.655	28.171	28.357	28.159	27.573	28.555	28.456	28.17
1552	2011-05-19 22:00:00	28.555	28.122	28.357	28.159	27.5397	28.456	28.258	28.17
1553	2011-05-19 23:00:00	28.555	28.097	28.357	28.159	27.5893	28.456	28.159	28.12
1554	2011-05-20	28.456	28.072	28.258	28.159	27.5803	28.456	28.258	28.1
1555	2011-05-20 01:00:00	28.456	28.072	28.159	28.159	27.6047	28.357	28.258	28.07
1556	2011-05-20 02:00:00	28.357	28.097	28.258	28.159	27.572	28.357	28.357	28.07
1557	2011-05-20 03:00:00	28.357	28.122	28.258	28.159	27.5477	28.258	28.357	28.1
1558	2011-05-20 04:00:00	28.357	28.097	28.06	28.159	27.49	28.258	28.456	28.12
1559	2011-05-20 05:00:00	28.357	28.072	27.961	28.159	27.4817	28.555	28.456	28.1
1560	2011-05-20 06:00:00	28.357	28.023	27.862	27.862	27.4733	28.456	28.456	28.07
1561	2011-05-20 07:00:00	28.357	28.048	27.862	27.862	27.458	28.357	28.456	28.02
1562	2011-05-20 08:00:00	28.456	28.147	28.06	27.961	27.5307	28.456	28.258	28.05
1563	2011-05-20 09:00:00	28.555	28.097	28.159	28.06	27.629	28.555	28.357	28.15
1564	2011-05-20 10:00:00	28.655	28.245	28.357	28.258	27.6117	28.754	28.456	28.1
1565	2011-05-20 11:00:00	28.754	28.394	28.555	28.357	27.76	28.953	28.555	28.25
1566	2011-05-20 12:00:00	28.853	28.444	28.754	28.555	27.8423	29.252	28.655	28.39
1567	2011-05-20 13:00:00	29.053	28.518	28.853	28.754	27.9247	29.452	28.853	28.44
1568	2011-05-20 14:00:00	29.152	28.543	28.953	28.754	27.7527	29.652	29.053	28.52
1569	2011-05-20 15:00:00	29.252	28.543	29.053	28.655	27.92	29.953	29.053	28.54
1570	2011-05-20 16:00:00	29.053	28.617	28.555	28.159	28.12	29.953	28.853	28.54
1571	2011-05-20 17:00:00	29.053	28.617	28.357	28.258	28.0457	29.953	28.953	28.62
1572	2011-05-20 18:00:00	29.152	28.617	28.357	28.357	27.9463	29.752	29.053	28.62
1573	2011-05-20 19:00:00	29.053	28.568	28.357	28.357	27.9797	29.552	29.053	28.62
1574	2011-05-20 20:00:00	28.953	28.543	28.258	28.258	28.13	29.452	29.053	28.57
1575	2011-05-20 21:00:00	28.853	28.518	28.357	28.159	27.9553	29.053	28.953	28.54
1576	2011-05-20 22:00:00	28.754	28.468	28.456	28.159	27.8807	28.754	29.053	28.52
1577	2011-05-20 23:00:00	28.754	28.543	28.258	28.159	27.8637	28.655	29.053	28.47
1578	2011-05-21	28.655	28.518	28.258	28.159	27.8553	28.655	28.953	28.54
1579	2011-05-21 01:00:00	28.655	28.32	28.258	28.159	27.7807	28.754	28.953	28.52
1580	2011-05-21 02:00:00	28.655	28.27	28.258	28.159	27.8143	28.754	28.953	28.32
1581	2011-05-21 03:00:00	28.655	28.345	28.159	28.159	27.93	28.853	28.159	28.27
1582	2011-05-21 04:00:00	28.555	28.419	28.159	28.258	27.8077	28.953	27.862	28.35
1583	2011-05-21 05:00:00	28.555	28.419	28.159	27.862	27.832	27.961	27.862	28.42
1584	2011-05-21 06:00:00	28.555	28.444	28.159	27.862	27.964	28.258	27.862	28.42
1585	2011-05-21 07:00:00	28.555	28.419	28.159	27.665	27.957	28.06	27.862	28.44
1586	2011-05-21 08:00:00	28.555	28.394	28.357	27.665	28.0473	27.961	28.06	28.42
1587	2011-05-21 09:00:00	28.655	28.32	28.456	27.665	28.138	28.06	28.258	28.39
1588	2011-05-21 10:00:00	28.754	28.221	28.655	27.961	28.2127	28.258	28.357	28.32
1589	2011-05-21 11:00:00	28.853	28.097	28.853	28.06	28.2457	28.555	28.655	28.22
1590	2011-05-21 12:00:00	28.953	28.221	28.655	28.159	28.3043	28.754	28.853	28.1
1591	2011-05-21 13:00:00	29.053	28.419	28.754	28.159	28.412	28.655	28.953	28.22
1592	2011-05-21 14:00:00	29.152	28.642	28.754	28.258	28.5113	28.853	29.152	28.42
1593	2011-05-21 15:00:00	29.252	28.766	29.053	28.159	28.5523	28.555	29.352	28.64
1594	2011-05-21 16:00:00	29.452	28.916	29.152	28.159	28.5273	28.555	29.252	28.77
1595	2011-05-21 17:00:00	29.452	28.916	28.853	28.06	28.3467	29.152	29.252	28.92
1596	2011-05-21 18:00:00	29.452	28.916	28.456	28.06	28.5453	28.953	28.953	28.92
1597	2011-05-21 19:00:00	29.452	28.891	28.456	28.06	28.4457	28.655	28.853	28.92
1598	2011-05-21 20:00:00	29.352	28.816	28.555	27.961	28.3713	28.456	28.853	28.89
1599	2011-05-21 21:00:00	29.352	28.742	28.555	28.06	28.5123	28.258	28.754	28.82
1600	2011-05-21 22:00:00	29.252	28.766	28.456	28.06	28.4207	28.159	28.555	28.74
1601	2011-05-21 23:00:00	29.252	28.642	28.258	28.06	28.362	28.159	28.357	28.77
1602	2011-05-22	29.152	28.617	28.258	28.06	28.3207	28.258	27.961	28.64
1603	2011-05-22 01:00:00	29.053	28.617	28.357	28.06	28.279	28.655	27.961	28.62
1604	2011-05-22 02:00:00	28.953	28.642	28.159	28.06	28.2457	28.357	27.961	28.62
1605	2011-05-22 03:00:00	28.953	28.593	28.159	28.06	28.2207	28.258	27.961	28.64
1606	2011-05-22 04:00:00	28.953	28.593	28.06	28.159	28.271	28.258	28.159	28.59
1607	2011-05-22 05:00:00	29.053	28.593	28.06	28.06	28.271	28.258	28.357	28.59
1608	2011-05-22 06:00:00	29.053	28.593	28.159	28.06	28.271	28.258	28.357	28.59
1609	2011-05-22 07:00:00	29.053	28.593	28.159	28.06	28.2377	28.258	28.456	28.59
1610	2011-05-22 08:00:00	29.152	28.593	28.258	28.06	28.1713	28.357	28.258	28.59
1611	2011-05-22 09:00:00	29.152	28.642	28.258	28.159	28.4363	28.555	28.357	28.59
1612	2011-05-22 10:00:00	29.352	28.692	28.357	28.357	28.4857	28.655	28.754	28.64
1613	2011-05-22 11:00:00	29.452	28.766	28.853	28.456	28.669	28.853	28.754	28.69
1614	2011-05-22 12:00:00	29.552	28.841	28.953	28.655	28.7937	29.053	28.853	28.77
1615	2011-05-22 13:00:00	29.552	28.916	29.053	28.953	28.7853	29.152	28.754	28.84
1616	2011-05-22 14:00:00	29.552	28.841	29.152	28.953	28.7107	29.252	28.754	28.92
1617	2011-05-22 15:00:00	29.652	28.791	29.652	28.853	28.852	29.352	28.754	28.84
1618	2011-05-22 16:00:00	29.552	28.791	29.552	28.655	28.736	29.352	28.655	28.79
1619	2011-05-22 17:00:00	29.853	28.916	29.053	28.655	28.9687	29.152	28.655	28.79
1620	2011-05-22 18:00:00	29.752	28.99	28.953	28.456	28.9443	29.152	28.456	28.92
1621	2011-05-22 19:00:00	29.752	29.14	28.655	28.357	29.0023	29.152	28.357	28.99
1622	2011-05-22 20:00:00	29.752	29.19	28.555	28.357	29.0523	28.853	28.159	29.14
1623	2011-05-22 21:00:00	29.652	29.14	28.456	28.456	29.0693	28.754	28.06	29.19
1624	2011-05-22 22:00:00	29.652	29.04	28.456	28.456	29.0193	28.754	27.961	29.14
1625	2011-05-22 23:00:00	29.552	28.941	28.456	28.456	28.8527	28.754	28.06	29.04
1626	2011-05-23	29.452	28.866	28.357	28.357	28.6533	28.754	28.159	28.94
1627	2011-05-23 01:00:00	29.352	28.841	28.555	28.258	28.5623	28.754	28.357	28.87
1628	2011-05-23 02:00:00	29.252	28.791	28.555	28.357	28.554	28.853	28.258	28.84
1629	2011-05-23 03:00:00	29.252	28.717	28.456	28.357	28.504	28.655	28.159	28.79
1630	2011-05-23 04:00:00	29.152	28.667	28.456	28.258	28.413	28.357	28.159	28.72
1631	2011-05-23 05:00:00	29.152	28.667	28.357	28.258	28.363	28.456	28.06	28.67
1632	2011-05-23 06:00:00	29.152	28.642	28.357	28.258	28.2967	28.555	27.961	28.67
1633	2011-05-23 07:00:00	29.152	28.717	28.258	28.357	28.321	28.555	27.961	28.64
1634	2011-05-23 08:00:00	29.152	28.717	28.357	28.357	28.3457	28.655	28.06	28.72
1635	2011-05-23 09:00:00	29.152	28.742	28.555	28.357	28.4117	28.853	28.06	28.72
1636	2011-05-23 10:00:00	29.152	28.766	28.754	28.456	28.5527	28.953	28.258	28.74
1637	2011-05-23 11:00:00	29.252	28.841	28.853	28.555	28.594	29.252	28.555	28.77
1638	2011-05-23 12:00:00	29.452	28.916	29.053	28.655	28.7853	29.352	28.555	28.84
1639	2011-05-23 13:00:00	29.352	29.015	29.053	28.655	28.9103	29.252	28.258	28.92
1640	2011-05-23 14:00:00	29.452	29.09	29.152	28.754	28.91	29.252	28.258	29.02
1641	2011-05-23 15:00:00	29.452	29.14	29.152	28.754	28.9017	29.352	28.555	29.09
1642	2011-05-23 16:00:00	29.552	28.866	29.252	28.754	28.9517	29.252	28.555	29.14
1643	2011-05-23 17:00:00	29.452	29.065	29.452	28.655	28.8607	29.252	28.655	28.87
1644	2011-05-23 18:00:00	29.452	29.04	29.352	28.555	28.9603	29.252	28.754	29.07
1645	2011-05-23 19:00:00	29.352	29.065	28.754	28.456	28.9187	29.152	28.853	29.04
1646	2011-05-23 20:00:00	29.352	29.04	28.655	28.357	28.9603	29.053	28.655	29.07
1647	2011-05-23 21:00:00	29.252	29.04	28.853	28.357	28.8857	28.953	28.555	29.04
1648	2011-05-23 22:00:00	29.252	28.916	28.754	28.357	28.8193	28.754	28.258	29.04
1649	2011-05-23 23:00:00	29.252	29.04	28.456	28.357	28.7113	28.655	28.258	28.92
1650	2011-05-24	29.152	29.065	28.456	28.258	28.7527	28.853	28.159	29.04
1651	2011-05-24 01:00:00	29.152	28.941	28.258	28.258	28.662	28.754	28.159	29.07
1652	2011-05-24 02:00:00	29.053	28.866	28.159	28.258	28.5877	28.655	28.159	28.94
1653	2011-05-24 03:00:00	29.053	28.816	28.159	28.258	28.5293	28.655	28.06	28.87
1654	2011-05-24 04:00:00	28.953	28.791	28.159	28.258	28.5127	28.853	28.159	28.82
1655	2011-05-24 05:00:00	28.953	28.816	28.159	28.159	28.4713	28.853	28.159	28.79
1656	2011-05-24 06:00:00	28.853	28.717	28.06	28.159	28.4797	28.754	28.159	28.82
1657	2011-05-24 07:00:00	28.853	28.642	28.159	28.258	28.4463	28.655	28.159	28.72
1658	2011-05-24 08:00:00	28.853	28.642	28.258	28.159	28.4543	28.754	28.258	28.64
1659	2011-05-24 09:00:00	28.853	28.617	28.357	28.258	28.4873	28.853	28.357	28.64
1660	2011-05-24 10:00:00	28.953	28.742	28.555	28.456	28.6443	28.953	28.555	28.62
1661	2011-05-24 11:00:00	28.953	28.941	28.754	28.655	28.7523	29.053	28.754	28.74
1662	2011-05-24 12:00:00	28.953	29.14	28.953	28.754	28.952	29.053	28.655	28.94
1663	2011-05-24 13:00:00	29.053	29.09	29.152	28.853	29.0517	29.252	28.655	29.14
1664	2011-05-24 14:00:00	29.252	28.816	29.352	28.853	29.035	29.452	28.754	29.09
1665	2011-05-24 15:00:00	29.252	28.941	29.352	28.853	28.877	29.552	28.555	28.82
1666	2011-05-24 16:00:00	29.352	29.04	29.452	28.853	28.8857	29.352	28.754	28.94
1667	2011-05-24 17:00:00	29.352	28.941	29.252	28.754	28.9187	29.252	28.655	29.04
1668	2011-05-24 18:00:00	29.352	28.791	29.352	28.754	28.952	29.252	28.853	28.94
1669	2011-05-24 19:00:00	29.252	28.766	29.152	28.655	28.9353	29.152	28.953	28.79
1670	2011-05-24 20:00:00	29.152	28.742	29.053	28.555	28.8273	29.053	28.953	28.77
1671	2011-05-24 21:00:00	29.152	28.742	28.853	28.555	28.6533	28.953	28.754	28.74
1672	2011-05-24 22:00:00	29.053	28.766	28.853	28.456	28.7197	28.953	28.655	28.74
1673	2011-05-24 23:00:00	29.053	28.642	28.754	28.258	28.661	28.853	28.456	28.77
1674	2011-05-25	29.053	28.816	28.555	28.258	28.387	28.953	28.357	28.64
1675	2011-05-25 01:00:00	28.953	28.717	28.456	28.258	28.379	29.053	28.258	28.82
1676	2011-05-25 02:00:00	28.953	28.642	28.357	28.357	28.313	29.053	28.258	28.72
1677	2011-05-25 03:00:00	28.953	28.593	28.258	28.357	28.288	29.053	28.258	28.64
1678	2011-05-25 04:00:00	28.853	28.543	28.258	28.357	28.2713	29.053	28.159	28.59
1679	2011-05-25 05:00:00	28.853	28.493	28.159	28.357	28.3547	28.853	28.159	28.54
1680	2011-05-25 06:00:00	28.754	28.568	28.159	28.258	28.2717	28.555	28.159	28.49
1681	2011-05-25 07:00:00	28.754	28.493	28.06	28.159	28.2633	28.555	28.06	28.57
1682	2011-05-25 08:00:00	28.655	28.543	28.159	28.258	28.305	28.555	28.06	28.49
1683	2011-05-25 09:00:00	28.655	28.593	28.357	28.258	28.454	28.754	28.06	28.54
1684	2011-05-25 10:00:00	28.754	28.692	28.555	28.258	28.6033	28.953	28.357	28.59
1685	2011-05-25 11:00:00	28.853	28.791	28.754	28.357	28.7027	29.053	28.456	28.69
1686	2011-05-25 12:00:00	28.853	28.891	28.953	28.456	28.7687	29.152	28.655	28.79
1687	2011-05-25 13:00:00	28.953	28.791	29.152	28.456	28.8687	29.252	28.655	28.89
1688	2011-05-25 14:00:00	29.053	28.518	29.152	28.655	28.8353	29.252	28.754	28.79
1689	2011-05-25 15:00:00	29.053	28.518	29.053	28.655	28.6443	29.352	28.655	28.52
1690	2011-05-25 16:00:00	29.053	28.568	29.152	28.555	28.6113	29.152	28.754	28.52
1691	2011-05-25 17:00:00	29.053	28.617	29.053	28.555	28.5947	29.053	28.853	28.57
1692	2011-05-25 18:00:00	29.152	28.642	28.953	28.555	28.5783	29.053	28.953	28.62
1693	2011-05-25 19:00:00	29.152	28.617	28.754	28.555	28.5203	29.053	28.754	28.64
1694	2011-05-25 20:00:00	29.152	28.568	28.555	28.456	28.446	28.853	28.555	28.62
1695	2011-05-25 21:00:00	29.053	28.518	28.555	28.456	28.4957	28.853	28.456	28.57
1696	2011-05-25 22:00:00	28.953	28.493	28.655	28.456	28.479	28.953	28.258	28.52
1697	2011-05-25 23:00:00	28.953	28.444	28.555	28.357	28.5037	29.053	28.159	28.49
1698	2011-05-26	28.853	28.543	28.456	28.456	28.5207	28.853	28.159	28.44
1699	2011-05-26 01:00:00	28.853	28.692	28.357	28.456	28.5537	28.853	28.159	28.54
1700	2011-05-26 02:00:00	28.754	28.692	28.357	28.357	28.5703	28.853	28.159	28.69
1701	2011-05-26 03:00:00	28.754	28.642	28.357	28.456	28.5373	28.853	28.06	28.69
1702	2011-05-26 04:00:00	28.655	28.568	28.159	28.456	28.4213	28.555	28.06	28.64
1703	2011-05-26 05:00:00	28.655	28.468	28.159	28.456	28.297	28.456	27.961	28.57
1704	2011-05-26 06:00:00	28.555	28.444	28.06	28.357	28.2303	28.357	27.961	28.47
1705	2011-05-26 07:00:00	28.555	28.518	28.06	28.357	28.2223	28.258	27.862	28.44
1706	2011-05-26 08:00:00	28.555	28.493	28.258	28.357	28.28	28.357	27.862	28.52
1707	2011-05-26 09:00:00	28.655	28.493	28.456	28.357	28.437	28.456	27.862	28.49
1708	2011-05-26 10:00:00	28.655	28.444	28.655	28.357	28.3043	28.655	28.06	28.49
1709	2011-05-26 11:00:00	28.754	28.468	28.754	28.456	28.52	28.754	28.258	28.44
1710	2011-05-26 12:00:00	28.754	28.593	28.953	28.456	28.6277	28.853	28.357	28.47
1711	2011-05-26 13:00:00	28.853	28.667	28.853	28.555	28.7027	29.053	28.655	28.59
1712	2011-05-26 14:00:00	28.853	28.468	28.754	28.555	28.7273	29.053	28.754	28.67
1713	2011-05-26 15:00:00	28.953	28.419	29.053	28.655	28.5613	29.053	28.754	28.47
1714	2011-05-26 16:00:00	28.953	28.394	29.053	28.655	28.545	29.053	28.655	28.42
1715	2011-05-26 17:00:00	28.853	28.394	29.053	28.655	28.4703	28.853	28.655	28.39
1716	2011-05-26 18:00:00	28.853	28.345	28.953	28.655	28.3707	28.754	28.655	28.39
1717	2011-05-26 19:00:00	28.853	28.295	28.754	28.456	28.2883	28.555	28.555	28.35
1718	2011-05-26 20:00:00	28.853	28.345	28.555	28.456	28.2387	28.456	28.456	28.3
1719	2011-05-26 21:00:00	28.754	28.394	28.456	28.357	28.2223	28.456	28.456	28.35
1720	2011-05-26 22:00:00	28.754	28.32	28.456	28.258	28.272	28.357	28.357	28.39
1721	2011-05-26 23:00:00	28.754	28.295	28.357	28.357	28.1477	28.357	28.357	28.32
1722	2011-05-27	28.655	28.245	28.456	28.258	28.0727	28.357	28.258	28.3
1723	2011-05-27 01:00:00	28.655	28.295	28.456	28.159	28.1227	28.258	28.258	28.25
1724	2011-05-27 02:00:00	28.555	28.444	28.357	28.06	28.1063	28.258	28.159	28.3
1725	2011-05-27 03:00:00	28.456	28.444	28.159	28.06	28.0893	28.159	28.159	28.44
1726	2011-05-27 04:00:00	28.357	28.295	28.06	28.06	27.9893	28.06	28.06	28.44
1727	2011-05-27 05:00:00	28.357	28.147	27.961	28.06	27.9397	28.06	27.961	28.3
1728	2011-05-27 06:00:00	28.258	27.974	27.862	27.961	27.8573	27.961	27.862	28.15
1729	2011-05-27 07:00:00	28.159	27.949	27.862	27.961	27.7993	27.961	27.862	27.97
1730	2011-05-27 08:00:00	28.159	28.072	27.862	27.862	27.8903	27.961	27.862	27.95
1731	2011-05-27 09:00:00	28.06	28.221	27.862	27.862	27.8987	27.961	27.961	28.07
1732	2011-05-27 10:00:00	28.159	28.27	27.764	27.862	28.1133	28.06	27.961	28.22
1733	2011-05-27 11:00:00	28.258	28.345	28.06	27.764	28.3283	27.961	28.06	28.27
1734	2011-05-27 12:00:00	28.357	28.394	28.357	27.862	28.4533	27.862	28.258	28.35
1735	2011-05-27 13:00:00	28.357	28.493	28.655	27.961	28.2707	28.258	28.258	28.39
1736	2011-05-27 14:00:00	28.456	28.493	28.754	28.06	28.5027	28.555	28.357	28.49
1737	2011-05-27 15:00:00	28.456	28.543	28.655	28.06	28.337	28.555	28.456	28.49
1738	2011-05-27 16:00:00	28.456	28.518	28.357	28.06	28.42	28.456	28.456	28.54
1739	2011-05-27 17:00:00	28.456	28.518	28.456	28.159	28.3787	28.456	28.258	28.52
1740	2011-05-27 18:00:00	28.357	28.518	28.258	28.06	28.246	28.258	28.159	28.52
1741	2011-05-27 19:00:00	28.357	28.468	28.06	28.06	28.2467	28.159	28.06	28.52
1742	2011-05-27 20:00:00	28.258	28.692	27.961	27.961	28.097	28.06	28.06	28.47
1743	2011-05-27 21:00:00	28.159	28.667	27.862	27.961	28.1053	27.961	27.961	28.69
1744	2011-05-27 22:00:00	28.06	28.593	27.764	27.961	28.097	27.961	27.862	28.67
1745	2011-05-27 23:00:00	27.961	28.493	27.665	27.862	28.172	27.961	27.862	28.59
1746	2011-05-28	27.862	28.419	27.665	27.862	28.0723	27.961	27.862	28.49
1747	2011-05-28 01:00:00	27.862	28.345	27.665	27.862	28.0807	27.862	27.862	28.42
1748	2011-05-28 02:00:00	27.862	28.245	27.567	27.862	27.9233	27.764	27.862	28.35
1749	2011-05-28 03:00:00	27.862	28.245	27.567	27.862	27.8567	27.764	27.862	28.25
1750	2011-05-28 04:00:00	27.961	28.097	27.665	27.764	27.7907	27.764	27.862	28.25
1751	2011-05-28 05:00:00	27.862	28.072	27.665	27.665	27.708	27.764	27.764	28.1
1752	2011-05-28 06:00:00	27.764	27.998	27.665	27.665	27.6997	27.764	27.665	28.07
1753	2011-05-28 07:00:00	27.764	27.875	27.567	27.764	27.675	27.665	27.665	28
1754	2011-05-28 08:00:00	27.764	27.875	27.567	27.665	27.7327	27.764	27.764	27.88
1755	2011-05-28 09:00:00	27.764	27.899	28.06	27.764	27.8647	27.862	27.862	27.88
1756	2011-05-28 10:00:00	27.862	27.924	28.258	28.06	27.972	27.961	27.961	27.9
1757	2011-05-28 11:00:00	27.961	27.949	28.555	28.159	28.08	28.159	28.159	27.92
1758	2011-05-28 12:00:00	28.159	28.023	28.655	28.258	28.1213	28.357	28.357	27.95
1759	2011-05-28 13:00:00	28.159	28.072	28.754	27.961	28.2127	28.456	28.456	28.02
1760	2011-05-28 14:00:00	28.357	28.27	29.053	27.961	28.1957	28.555	28.555	28.07
1761	2011-05-28 15:00:00	28.357	28.27	29.152	27.961	28.2287	28.555	28.555	28.27
1762	2011-05-28 16:00:00	28.357	28.345	28.853	27.961	28.229	28.258	28.357	28.27
1763	2011-05-28 17:00:00	28.357	28.196	28.754	27.862	28.1217	28.456	28.258	28.35
1764	2011-05-28 18:00:00	28.258	28.048	28.655	27.862	27.973	28.357	28.159	28.2
1765	2011-05-28 19:00:00	28.258	27.949	28.456	27.862	27.8907	28.159	28.258	28.05
1766	2011-05-28 20:00:00	28.258	27.875	28.258	27.862	27.8247	28.258	28.159	27.95
1767	2011-05-28 21:00:00	28.159	28.072	28.159	27.862	27.8333	28.159	28.159	27.88
1768	2011-05-28 22:00:00	28.159	28.072	28.159	27.764	27.8987	28.159	28.159	28.07
1769	2011-05-28 23:00:00	28.06	28.097	28.159	27.961	27.8657	28.06	28.159	28.07
1770	2011-05-29	28.06	28.072	28.06	28.06	27.9073	28.159	28.06	28.1
1771	2011-05-29 01:00:00	27.961	28.048	27.961	27.961	27.899	28.159	27.961	28.07
1772	2011-05-29 02:00:00	27.961	28.048	27.961	27.862	27.7917	28.06	27.961	28.05
1773	2011-05-29 03:00:00	27.961	27.998	27.961	27.862	27.7583	27.961	27.961	28.05
1774	2011-05-29 04:00:00	27.961	27.949	28.159	27.862	27.775	27.764	27.961	28
1775	2011-05-29 05:00:00	27.862	27.974	28.159	27.862	27.7253	27.665	27.862	27.95
1776	2011-05-29 06:00:00	27.862	27.899	28.159	27.764	27.6673	27.665	27.862	27.97
1777	2011-05-29 07:00:00	27.862	27.899	28.06	27.862	27.609	27.665	27.862	27.9
1778	2011-05-29 08:00:00	27.862	27.949	28.159	27.862	27.6747	27.764	27.961	27.9
1779	2011-05-29 09:00:00	27.961	27.949	28.258	28.06	27.79	27.961	27.961	27.95
1780	2011-05-29 10:00:00	27.961	27.998	28.357	28.258	27.989	28.159	28.159	27.95
1781	2011-05-29 11:00:00	28.159	28.147	28.655	28.258	28.1047	28.357	28.258	28
1782	2011-05-29 12:00:00	28.258	28.245	28.853	28.357	28.2207	28.655	28.258	28.15
1783	2011-05-29 13:00:00	28.357	28.32	28.953	28.456	28.2203	28.754	28.655	28.25
1784	2011-05-29 14:00:00	28.159	28.518	29.152	28.357	28.1127	28.754	28.754	28.32
1785	2011-05-29 15:00:00	28.555	28.518	29.152	28.159	28.2453	28.953	28.853	28.52
1786	2011-05-29 16:00:00	28.555	28.468	29.252	28.258	28.2123	28.853	28.853	28.52
1787	2011-05-29 17:00:00	28.655	28.493	29.053	28.258	28.1627	28.754	28.754	28.47
1788	2011-05-29 18:00:00	28.456	28.419	28.555	28.159	28.105	28.456	28.655	28.49
1789	2011-05-29 19:00:00	28.456	28.27	28.456	28.258	28.08	28.258	28.655	28.42
1790	2011-05-29 20:00:00	28.357	28.196	28.258	28.159	27.9643	28.159	28.555	28.27
1791	2011-05-29 21:00:00	28.258	28.097	28.258	28.159	27.9067	28.06	28.555	28.2
1792	2011-05-29 22:00:00	28.258	28.147	28.159	28.258	27.8733	28.258	28.456	28.1
1793	2011-05-29 23:00:00	28.258	28.122	28.06	28.258	27.8237	28.357	28.357	28.15
1794	2011-05-30	28.258	27.998	28.06	28.159	27.882	28.159	28.357	28.12
1795	2011-05-30 01:00:00	28.159	27.974	27.961	28.159	27.8407	28.258	28.258	28
1796	2011-05-30 02:00:00	28.159	27.974	27.961	28.06	27.733	28.159	28.258	27.97
1797	2011-05-30 03:00:00	28.06	27.924	28.06	28.06	27.733	28.258	28.159	27.97
1798	2011-05-30 04:00:00	28.06	27.899	27.961	27.961	27.7163	28.258	28.159	27.92
1799	2011-05-30 05:00:00	28.06	27.899	27.961	28.06	27.708	28.159	28.159	27.9
1800	2011-05-30 06:00:00	28.06	27.899	27.961	28.06	27.708	27.961	28.159	27.9
1801	2011-05-30 07:00:00	27.961	27.924	27.961	28.06	27.708	27.961	28.159	27.9
1802	2011-05-30 08:00:00	27.961	27.949	28.06	28.06	27.7823	28.06	28.159	27.92
1803	2011-05-30 09:00:00	28.06	27.949	28.357	28.159	27.8233	28.06	28.357	27.95
1804	2011-05-30 10:00:00	28.159	28.048	28.555	28.258	27.9557	28.06	28.456	27.95
1805	2011-05-30 11:00:00	28.258	28.122	28.655	28.357	28.1213	28.06	28.655	28.05
1806	2011-05-30 12:00:00	28.555	28.245	28.754	28.357	28.146	28.655	28.655	28.12
1807	2011-05-30 13:00:00	28.655	28.493	28.953	28.456	28.32	28.754	28.456	28.25
1808	2011-05-30 14:00:00	28.754	28.617	29.152	28.555	28.2697	28.953	28.853	28.49
1809	2011-05-30 15:00:00	28.853	28.543	29.252	28.555	28.2447	29.152	28.953	28.62
1810	2011-05-30 16:00:00	28.853	28.543	29.252	28.555	28.2537	29.053	28.953	28.54
1811	2011-05-30 17:00:00	28.754	28.419	29.152	28.555	28.287	28.655	28.853	28.54
1812	2011-05-30 18:00:00	28.655	28.27	28.953	28.456	28.1133	28.555	28.754	28.42
1813	2011-05-30 19:00:00	28.655	28.196	28.555	28.357	27.9977	28.357	28.655	28.27
1814	2011-05-30 20:00:00	28.555	28.097	28.357	28.258	27.94	28.258	28.655	28.2
1815	2011-05-30 21:00:00	28.555	28.023	28.258	28.258	27.907	28.258	28.655	28.1
1816	2011-05-30 22:00:00	28.555	27.998	28.159	28.258	27.816	28.159	28.655	28.02
1817	2011-05-30 23:00:00	28.555	28.295	28.159	28.06	27.8407	28.06	28.655	28
1818	2011-05-31	28.555	28.171	28.06	27.862	27.9063	28.06	28.655	28.3
1819	2011-05-31 01:00:00	28.456	28.32	27.862	27.862	27.766	28.159	28.655	28.17
1820	2011-05-31 02:00:00	28.555	28.27	27.764	27.665	27.9143	28.06	28.456	28.32
1821	2011-05-31 03:00:00	28.456	28.171	27.764	27.468	27.8317	28.06	28.456	28.27
1822	2011-05-31 04:00:00	28.456	28.097	27.665	27.468	27.766	28.06	28.456	28.17
1823	2011-05-31 05:00:00	28.357	28.072	27.665	27.665	27.774	27.961	28.258	28.1
1824	2011-05-31 06:00:00	28.357	28.023	27.961	27.665	27.7657	27.961	28.06	28.07
1825	2011-05-31 07:00:00	28.357	28.072	27.961	27.468	27.7493	27.961	28.159	28.02
1826	2011-05-31 08:00:00	28.357	27.924	28.06	27.37	27.865	27.961	28.159	28.07
1827	2011-05-31 09:00:00	28.258	27.998	27.862	27.468	27.8487	27.764	28.456	27.92
1828	2011-05-31 10:00:00	28.456	28.147	27.862	27.665	27.9723	28.258	28.655	28
1829	2011-05-31 11:00:00	28.555	28.171	28.258	27.665	28.221	28.456	28.853	28.15
1830	2011-05-31 12:00:00	28.754	28.369	28.655	27.862	28.262	28.853	29.053	28.17
1831	2011-05-31 13:00:00	28.953	28.543	28.953	27.961	28.3613	29.053	29.252	28.37
1832	2011-05-31 14:00:00	29.053	28.642	29.252	28.159	28.486	29.152	29.152	28.54
1833	2011-05-31 15:00:00	28.953	28.543	29.352	28.258	28.353	28.853	28.258	28.64
1834	2011-05-31 16:00:00	28.953	28.518	29.053	28.159	28.287	28.853	28.456	28.54
1835	2011-05-31 17:00:00	28.853	28.518	28.953	28.159	28.213	29.053	28.655	28.52
1836	2011-05-31 18:00:00	28.853	28.468	28.754	28.06	28.147	28.456	28.456	28.52
1837	2011-05-31 19:00:00	28.754	28.419	28.655	28.06	28.064	28.357	28.159	28.47
1838	2011-05-31 20:00:00	28.655	28.394	28.357	27.862	27.9823	28.258	28.06	28.42
1839	2011-05-31 21:00:00	28.655	28.27	28.258	27.764	27.9407	28.159	28.159	28.39
1840	2011-05-31 22:00:00	28.655	28.122	28.06	27.665	27.8333	28.159	28.159	28.27
1841	2011-05-31 23:00:00	28.555	27.776	28.06	27.665	27.784	28.06	28.159	28.12
1842	2011-06-01	28.655	28.048	27.764	27.567	27.6353	28.06	28.357	27.78
1843	2011-06-01 01:00:00	28.754	28.27	27.567	27.567	27.826	28.06	28.555	28.05
1844	2011-06-01 02:00:00	28.754	28.295	27.567	27.567	27.9	28.06	28.655	28.27
1845	2011-06-01 03:00:00	28.754	28.27	27.567	27.567	27.8087	28.06	28.655	28.3
1846	2011-06-01 04:00:00	28.655	28.27	27.468	27.468	27.8	28.06	28.357	28.27
1847	2011-06-01 05:00:00	28.555	28.295	27.468	27.37	27.8	27.862	28.159	28.27
1848	2011-06-01 06:00:00	28.357	27.998	27.37	27.468	27.8417	27.764	27.961	28.3
1849	2011-06-01 07:00:00	28.357	28.023	27.37	27.37	27.7427	27.665	28.06	28
1850	2011-06-01 08:00:00	28.357	27.949	27.468	27.37	27.7837	27.764	28.159	28.02
1851	2011-06-01 09:00:00	28.357	27.924	27.665	27.468	27.8247	27.862	28.357	27.95
1852	2011-06-01 10:00:00	28.456	27.505	27.665	27.468	27.9153	27.862	28.555	27.92
1853	2011-06-01 11:00:00	28.456	27.505	27.665	27.567	27.7427	27.862	28.357	27.51
1854	2011-06-01 12:00:00	28.456	27.801	27.665	27.567	27.7427	27.862	28.159	27.51
1855	2011-06-01 13:00:00	28.456	27.974	27.665	27.567	27.8413	27.961	28.06	27.8
1856	2011-06-01 14:00:00	28.357	28.097	27.665	27.665	27.899	28.06	28.06	27.97
1857	2011-06-01 15:00:00	28.357	28.196	27.764	27.665	27.94	28.159	28.06	28.1
1858	2011-06-01 16:00:00	28.357	28.295	27.764	27.764	27.9067	28.159	28.159	28.2
1859	2011-06-01 17:00:00	28.357	28.345	27.665	27.764	27.973	28.159	28.357	28.3
1860	2011-06-01 18:00:00	28.357	28.32	28.06	27.764	27.924	27.961	28.159	28.35
1861	2011-06-01 19:00:00	28.258	28.023	28.06	27.764	27.9157	27.764	28.06	28.32
1862	2011-06-01 20:00:00	28.159	27.702	27.862	27.764	27.7503	27.665	27.862	28.02
1863	2011-06-01 21:00:00	28.159	27.653	27.764	27.764	27.6433	27.665	27.764	27.7
1864	2011-06-01 22:00:00	28.159	27.776	27.665	27.764	27.627	27.567	27.665	27.65
1865	2011-06-01 23:00:00	28.06	27.579	27.665	27.665	27.668	27.567	27.567	27.78
1866	2011-06-02	27.961	27.53	27.567	27.665	27.5033	27.468	27.567	27.58
1867	2011-06-02 01:00:00	27.961	27.554	27.468	27.665	27.487	27.468	27.665	27.53
1868	2011-06-02 02:00:00	28.06	27.702	27.567	27.567	27.528	27.468	27.862	27.55
1869	2011-06-02 03:00:00	28.06	27.776	27.567	27.665	27.511	27.468	27.665	27.7
1870	2011-06-02 04:00:00	28.06	27.801	27.567	27.567	27.5357	27.37	27.567	27.78
1871	2011-06-02 05:00:00	28.159	27.85	27.468	27.567	27.5107	27.37	27.468	27.8
1872	2011-06-02 06:00:00	28.06	27.628	27.468	27.567	27.527	27.468	27.468	27.85
1873	2011-06-02 07:00:00	27.961	27.579	27.468	27.567	27.552	27.468	27.468	27.63
1874	2011-06-02 08:00:00	27.961	27.284	27.665	27.567	27.5687	27.468	27.468	27.58
1875	2011-06-02 09:00:00	27.961	27.481	27.567	27.567	27.5363	27.468	27.567	27.28
1876	2011-06-02 10:00:00	27.961	27.481	27.764	27.665	27.734	27.567	27.764	27.48
1877	2011-06-02 11:00:00	28.06	27.382	27.764	27.665	27.9657	27.665	27.961	27.48
1878	2011-06-02 12:00:00	28.258	27.751	28.06	27.862	27.8997	27.567	28.159	27.38
1879	2011-06-02 13:00:00	28.159	27.899	27.862	27.764	27.8903	27.665	28.159	27.75
1880	2011-06-02 14:00:00	28.258	27.899	28.159	27.862	28.0057	27.862	27.862	27.9
1881	2011-06-02 15:00:00	28.258	28.023	28.456	27.961	27.9727	27.961	27.961	27.9
1882	2011-06-02 16:00:00	28.258	28.122	28.159	27.764	27.9477	27.764	27.961	28.02
1883	2011-06-02 17:00:00	28.357	28.147	28.655	27.961	27.9147	27.764	27.961	28.12
1884	2011-06-02 18:00:00	28.357	27.998	28.456	27.862	27.9897	27.862	28.06	28.15
1885	2011-06-02 19:00:00	28.357	27.727	28.06	27.764	27.8407	27.764	27.862	28
1886	2011-06-02 20:00:00	28.258	27.727	28.06	27.764	27.6517	27.665	27.764	27.73
1887	2011-06-02 21:00:00	28.159	27.702	27.961	27.764	27.685	27.665	27.764	27.73
1888	2011-06-02 22:00:00	28.159	27.653	27.862	27.764	27.6767	27.665	27.764	27.7
1889	2011-06-02 23:00:00	28.159	27.653	27.764	27.764	27.5943	27.567	27.764	27.65
1890	2011-06-03	28.159	27.628	27.764	27.764	27.5943	27.567	27.764	27.65
1891	2011-06-03 01:00:00	28.06	27.554	27.665	27.764	27.5527	27.567	27.764	27.63
1892	2011-06-03 02:00:00	27.961	27.653	27.665	27.764	27.5607	27.468	27.665	27.55
1893	2011-06-03 03:00:00	27.862	27.801	27.665	27.764	27.5943	27.468	27.665	27.65
1894	2011-06-03 04:00:00	27.862	27.801	27.665	27.567	27.5773	27.468	27.665	27.8
1895	2011-06-03 05:00:00	27.862	27.751	27.567	27.665	27.577	27.468	27.665	27.8
1896	2011-06-03 06:00:00	27.665	27.677	27.567	27.665	27.5603	27.468	27.764	27.75
1897	2011-06-03 07:00:00	27.665	27.579	27.567	27.567	27.5357	27.468	27.764	27.68
1898	2011-06-03 08:00:00	27.764	27.579	27.665	27.567	27.6677	27.567	27.764	27.58
1899	2011-06-03 09:00:00	27.862	27.554	27.862	27.665	27.7667	27.764	27.764	27.58
1900	2011-06-03 10:00:00	28.06	27.653	28.06	27.862	27.8573	27.862	28.06	27.55
1901	2011-06-03 11:00:00	28.159	27.653	28.258	28.06	27.9567	28.06	28.258	27.65
1902	2011-06-03 12:00:00	28.258	27.702	28.357	28.06	28.0563	28.258	28.357	27.65
1903	2011-06-03 13:00:00	28.456	27.825	28.258	27.961	28.1723	28.456	28.555	27.7
1904	2011-06-03 14:00:00	28.456	27.825	28.357	28.06	28.0477	28.655	28.555	27.83
1905	2011-06-03 15:00:00	28.555	27.924	28.258	27.961	28.0477	28.754	28.853	27.83
1906	2011-06-03 16:00:00	28.754	27.974	28.555	28.258	28.081	28.853	28.357	27.92
1907	2011-06-03 17:00:00	28.655	27.974	28.456	28.159	28.0317	28.953	28.357	27.97
1908	2011-06-03 18:00:00	28.655	28.072	28.258	28.06	28.065	28.655	28.357	27.97
1909	2011-06-03 19:00:00	28.655	28.122	28.159	27.961	27.9987	28.555	28.357	28.07
1910	2011-06-03 20:00:00	28.555	27.949	28.159	28.06	27.9823	28.357	28.258	28.12
1911	2011-06-03 21:00:00	28.357	27.85	28.357	27.961	27.892	28.159	28.258	27.95
1912	2011-06-03 22:00:00	28.258	27.85	28.258	27.961	27.7923	28.159	28.258	27.85
1913	2011-06-03 23:00:00	28.258	27.825	28.159	27.961	27.759	28.159	28.258	27.85
1914	2011-06-04	28.258	27.801	28.06	27.961	27.7507	28.06	28.258	27.83
1915	2011-06-04 01:00:00	28.159	27.801	28.06	27.961	27.7427	27.961	28.258	27.8
1916	2011-06-04 02:00:00	28.159	27.776	28.06	27.961	27.7753	27.961	28.357	27.8
1917	2011-06-04 03:00:00	28.258	27.751	28.159	27.961	27.7343	27.961	28.258	27.78
1918	2011-06-04 04:00:00	28.258	27.751	28.06	27.862	27.7263	27.961	28.258	27.75
1919	2011-06-04 05:00:00	28.357	27.727	28.159	27.862	27.7263	27.961	28.159	27.75
1920	2011-06-04 06:00:00	28.357	27.751	27.961	27.764	27.685	27.961	28.06	27.73
1921	2011-06-04 07:00:00	28.159	27.727	27.862	27.665	27.6927	27.862	28.06	27.75
1922	2011-06-04 08:00:00	28.06	27.776	27.862	27.665	27.718	27.862	28.06	27.73
1923	2011-06-04 09:00:00	28.06	27.727	27.961	27.764	27.8	27.961	28.159	27.78
1924	2011-06-04 10:00:00	28.159	27.727	28.258	27.862	27.9153	28.06	28.258	27.73
1925	2011-06-04 11:00:00	28.258	27.751	28.159	27.862	27.9483	28.159	28.357	27.73
1926	2011-06-04 12:00:00	28.456	27.875	28.555	28.159	28.1887	28.456	28.555	27.75
1927	2011-06-04 13:00:00	28.456	27.949	28.159	27.961	27.965	28.655	28.555	27.88
1928	2011-06-04 14:00:00	28.555	27.899	28.06	27.961	27.9237	28.357	28.754	27.95
1929	2011-06-04 15:00:00	28.754	27.924	28.159	27.961	28.0723	28.456	28.555	27.9
1930	2011-06-04 16:00:00	28.754	28.048	28.159	27.961	28.0813	28.555	28.555	27.92
1931	2011-06-04 17:00:00	28.853	28.072	28.159	27.961	28.1227	28.655	28.456	28.05
1932	2011-06-04 18:00:00	28.754	28.072	28.06	27.961	28.0647	28.655	28.357	28.07
1933	2011-06-04 19:00:00	28.754	28.023	27.961	27.862	27.9653	28.555	28.159	28.07
1934	2011-06-04 20:00:00	28.655	27.998	27.862	27.862	27.916	28.555	28.159	28.02
1935	2011-06-04 21:00:00	28.655	27.801	27.862	27.862	27.9083	28.357	28.159	28
1936	2011-06-04 22:00:00	28.555	27.727	27.961	28.06	27.776	28.159	28.258	27.8
1937	2011-06-04 23:00:00	28.456	27.677	28.06	28.06	27.7513	28.159	28.357	27.73
1938	2011-06-05	28.357	27.653	28.06	28.06	27.7347	28.06	28.258	27.68
1939	2011-06-05 01:00:00	28.357	27.628	27.961	28.159	27.6933	28.06	28.258	27.65
1940	2011-06-05 02:00:00	28.357	27.628	27.961	28.06	27.685	27.961	28.258	27.63
1941	2011-06-05 03:00:00	28.357	27.677	27.862	28.06	27.652	27.961	28.159	27.63
1942	2011-06-05 04:00:00	28.357	27.653	27.665	27.961	27.6683	27.862	28.06	27.68
1943	2011-06-05 05:00:00	28.357	27.628	27.665	27.665	27.627	27.961	27.961	27.65
1944	2011-06-05 06:00:00	28.357	27.579	27.665	27.665	27.586	27.961	27.961	27.63
1945	2011-06-05 07:00:00	28.258	27.554	27.665	27.665	27.6023	27.961	27.961	27.58
1946	2011-06-05 08:00:00	28.258	27.505	27.665	27.764	27.627	28.06	28.06	27.55
1947	2011-06-05 09:00:00	28.159	27.481	27.764	27.764	27.6763	28.06	28.06	27.51
1948	2011-06-05 10:00:00	28.06	27.53	27.764	27.764	27.7013	28.06	28.159	27.48
1949	2011-06-05 11:00:00	28.06	27.505	27.862	27.961	27.751	28.159	28.258	27.53
1950	2011-06-05 12:00:00	28.159	27.53	28.06	27.862	27.8417	28.258	28.258	27.51
1951	2011-06-05 13:00:00	28.258	27.579	28.357	28.06	27.883	28.655	28.357	27.53
1952	2011-06-05 14:00:00	28.258	27.702	28.456	28.159	28.0983	28.655	28.456	27.58
1953	2011-06-05 15:00:00	28.357	27.751	28.655	28.159	28.1393	28.853	28.555	27.7
1954	2011-06-05 16:00:00	28.258	27.653	28.159	27.862	27.9567	28.456	28.456	27.75
1955	2011-06-05 17:00:00	28.258	27.677	28.159	27.961	27.8913	28.555	28.357	27.65
1956	2011-06-05 18:00:00	28.357	27.727	28.159	27.961	27.8667	28.555	28.357	27.68
1957	2011-06-05 19:00:00	28.357	27.727	28.159	28.06	27.8503	28.555	28.357	27.73
1958	2011-06-05 20:00:00	28.456	27.702	28.06	28.06	27.8173	28.456	28.258	27.73
1959	2011-06-05 21:00:00	28.357	27.628	27.961	27.961	27.7757	28.456	28.258	27.7
1960	2011-06-05 22:00:00	28.258	27.677	27.961	27.961	27.784	28.456	28.258	27.63
1961	2011-06-05 23:00:00	28.159	27.677	28.06	27.961	27.8003	28.258	28.159	27.68
1962	2011-06-06	28.159	27.653	27.961	28.159	27.8003	28.258	28.159	27.68
1963	2011-06-06 01:00:00	28.159	27.628	27.961	28.06	27.7593	28.357	28.159	27.65
1964	2011-06-06 02:00:00	28.06	27.628	27.961	27.961	27.7177	28.258	28.159	27.63
1965	2011-06-06 03:00:00	28.06	27.628	27.862	27.961	27.751	28.258	28.159	27.63
1966	2011-06-06 04:00:00	28.06	27.604	27.862	27.961	27.7843	28.258	28.159	27.63
1967	2011-06-06 05:00:00	28.159	27.579	27.764	27.961	27.677	28.159	28.159	27.6
1968	2011-06-06 06:00:00	28.159	27.554	27.764	28.06	27.702	28.06	28.159	27.58
1969	2011-06-06 07:00:00	28.159	27.505	27.764	27.961	27.6937	28.159	28.159	27.55
1970	2011-06-06 08:00:00	28.258	27.554	27.961	28.06	27.776	28.258	28.258	27.51
1971	2011-06-06 09:00:00	28.258	27.604	28.159	28.06	27.9573	28.357	28.357	27.55
1972	2011-06-06 10:00:00	28.357	27.677	28.258	28.258	28.0733	28.555	28.456	27.6
1973	2011-06-06 11:00:00	28.456	27.776	28.555	28.357	28.1973	28.555	28.357	27.68
1974	2011-06-06 12:00:00	28.555	27.899	28.754	28.258	28.297	28.655	28.555	27.78
1975	2011-06-06 13:00:00	28.754	28.023	28.953	28.357	28.438	28.953	28.655	27.9
1976	2011-06-06 14:00:00	28.754	28.072	29.152	28.456	28.346	28.953	28.655	28.02
1977	2011-06-06 15:00:00	28.853	28.023	29.252	28.258	28.4623	29.053	28.655	28.07
1978	2011-06-06 16:00:00	28.953	28.023	29.152	28.357	28.3793	29.053	28.456	28.02
1979	2011-06-06 17:00:00	28.853	27.974	29.053	28.357	28.2137	29.152	28.555	28.02
1980	2011-06-06 18:00:00	28.853	27.974	28.655	28.258	28.164	29.252	28.655	27.97
1981	2011-06-06 19:00:00	28.754	27.974	28.456	28.357	28.1643	29.152	28.555	27.97
1982	2011-06-06 20:00:00	28.655	27.998	28.357	28.357	28.0653	29.053	28.555	27.97
1983	2011-06-06 21:00:00	28.655	27.949	28.258	28.357	28.0403	29.053	28.555	28
1984	2011-06-06 22:00:00	28.555	27.924	28.357	28.456	28.0573	28.953	28.456	27.95
1985	2011-06-06 23:00:00	28.555	27.875	28.357	28.456	27.9823	28.754	28.456	27.92
1986	2011-06-07	28.456	27.825	28.258	28.456	27.966	28.655	28.456	27.88
1987	2011-06-07 01:00:00	28.357	27.825	28.159	28.456	27.9493	28.655	28.357	27.83
1988	2011-06-07 02:00:00	28.258	27.924	28.258	28.456	27.9827	28.456	28.357	27.83
1989	2011-06-07 03:00:00	28.258	27.899	28.159	28.456	27.9823	28.655	28.357	27.92
1990	2011-06-07 04:00:00	28.258	27.85	28.159	28.456	27.974	28.754	28.357	27.9
1991	2011-06-07 05:00:00	28.258	27.751	28.159	28.159	27.9247	28.655	28.258	27.85
1992	2011-06-07 06:00:00	28.258	27.727	28.06	28.159	27.8917	28.655	28.258	27.75
1993	2011-06-07 07:00:00	28.258	27.727	27.961	28.258	27.9167	28.655	28.258	27.73
1994	2011-06-07 08:00:00	28.357	27.751	28.06	28.258	27.9167	28.555	28.258	27.73
1995	2011-06-07 09:00:00	28.357	27.825	28.258	28.159	28.0897	28.655	28.456	27.75
1996	2011-06-07 10:00:00	28.456	27.924	28.456	28.159	28.247	28.655	28.555	27.83
1997	2011-06-07 11:00:00	28.555	28.023	28.655	28.258	28.3463	28.754	28.655	27.92
1998	2011-06-07 12:00:00	28.655	27.949	28.853	28.357	28.3793	28.953	28.853	28.02
1999	2011-06-07 13:00:00	28.754	28.122	29.152	28.456	28.4547	29.053	28.953	27.95
[truncated: 4,331 more rows]

## Sheet: OA
	Arag	Date collected	Time collected	Project	Location
T1	3.96119	2015-03-18	14:40:00	Acropora	Coopers
T3	3.91732	2015-07-30	12:40:00	Acropora	Coopers
T4	4.11497	2015-08-20	13:51:00	Acropora	Coopers
T5	3.55618	2015-12-03	11:30:00	Acropora	Coopers
T1	3.63981	2015-03-19	11:00:00	Acropora	CVFD
T2	4.03476	2015-06-24	10:40:00	Acropora	CVFD
T3	4.01381	2015-07-29	10:40:00	Acropora	CVFD
T4	3.91986	2015-08-20	10:00:00	Acropora	CVFD
T5	3.65338	2015-12-02	10:15:00	Acropora	CVFD
T1	4.19121	2015-03-24	15:32:00	Acropora	Grounding
T2	4.13911	2015-06-24	14:03:00	Acropora	Grounding
T3	4.03754	2015-07-29	13:35:00	Acropora	Grounding
T4	4.0444	2015-08-20	10:40:00	Acropora	Grounding
T1	4.05079	2015-03-17	15:15:00	Acropora	Inshore
T3	3.89948	2015-07-30	10:25:00	Acropora	Inshore
T4	4.05877	2015-08-20	12:45:00	Acropora	Inshore
T5	3.69517	2015-12-02	14:24:00	Acropora	Inshore
T1	4.2322	2015-03-31	12:25:00	Acropora	Jons
T2	4.11865	2015-05-22	14:45:00	Acropora	Jons
T3	3.99784	2015-07-30	13:59:00	Acropora	Jons
T4	3.53661	2015-09-08	11:00:00	Acropora	Jons
T5	3.53139	2015-12-03	09:30:00	Acropora	Jons
T1	3.47678	2015-05-06	14:32:00	Acropora	Miami Beach
T3	3.60434	2015-07-27	10:08:00	Acropora	Miami Beach
T4	4.02164	2015-09-23	11:48:00	Acropora	Miami Beach
T5	4.06125	2015-12-01	09:56:00	Acropora	Miami Beach
T1	3.83604	2015-05-07	13:11:00	Acropora	Stephs
T2	3.83561	2015-05-22	12:10:00	Acropora	Stephs
T3	4.1841	2015-07-29	14:43:00	Acropora	Stephs
T4	4.09859	2015-08-20	12:08:00	Acropora	Stephs
T5	3.79273	2015-12-02	13:37:00	Acropora	Stephs
T1	3.6663	2015-03-20	13:53:00	Acropora	Struggle Bus
T2	3.80188	2015-06-24	12:15:00	Acropora	Struggle Bus
T3	3.83278	2015-07-29	12:03:00	Acropora	Struggle Bus
T4	4.05885	2015-08-20	10:24:00	Acropora	Struggle Bus
T5	3.71357	2015-12-02	11:10:00	Acropora	Struggle Bus

## Sheet: Lipid-Scans
Sample ID	Genotype	Total Lipids (g)	Total Lipids (mg)	Corrected Lipids (mg/cm2)	Volume (mm3)	Volume (cm3)	Length (mm)	Surface Area (mm2)	Surface Area (cm2)	Combined Wt.	Foil Wt.	Frag. Wt.	Density (g/cm2)
C1	Miami Beach	NA	NA	NA	4954.6	4.9546	40.7371	2430.5	24.305	7.7929	2.2177	5.5752	1.12526
C3	Miami Beach	0.014	14.05	2.36146	502.92	0.50292	25.9163	594.97	5.9497	2.1832	1.7728	0.4104	0.816034
C4	Miami Beach	0.0123	12.3	1.46119	1009.1	1.0091	25.3646	841.78	8.4178	2.272	1.7719	0.5001	0.49559
C5	Miami Beach	NA	NA	NA	1622.4	1.6224	31.7863	1269.7	12.697	2.8004	1.8161	0.9843	0.606694
C6	Miami Beach	0.0146	14.6	1.82193	928.65	0.92865	27.1156	801.35	8.0135	1.997	1.5762	0.4208	0.453131
D1	Struggle Bus	0.036	35.95	2.82648	1669.1	1.6691	34.8589	1271.9	12.719	3.1148	1.9971	1.1177	0.669642
D2	Struggle Bus	0.0257	25.7	2.19714	1440.8	1.4408	40.1179	1169.7	11.697	2.707	1.7272	0.9798	0.680039
D3	Struggle Bus	0.0192	19.25	2.4086	962.14	0.96214	29.1839	799.22	7.9922	2.397	1.7615	0.6355	0.660507
D5	Struggle Bus	0.0211	21.1	2.4408	1041.5	1.0415	30.2112	864.47	8.6447	2.807	2.1795	0.6275	0.602496
D7	Struggle Bus	0.0163	16.333	2.65406	720.29	0.72029	23.9764	615.41	6.1541	2.333	1.8869	0.4461	0.619334
D8	Struggle Bus	0.0297	29.65	2.49055	3035.7	3.0357	22.7051	1190.5	11.905	6.0659	1.8378	4.2281	1.39279
D9	Struggle Bus	0.033	33	1.98987	2451.1	2.4511	27.943	1658.4	16.584	3.932	1.9305	2.0015	0.816572
E1	Jons	0.0148	14.8	2.04358	782.43	0.78243	27.1478	724.22	7.2422	2.5188	2.0636	0.4552	0.581777
E2	Jons	0.0209	20.95	1.57117	1566.3	1.5663	37.0148	1333.4	13.334	3.2639	2.213	1.0509	0.670944
E3	Jons	0.0148	14.85	1.51127	1131.3	1.1313	28.2644	982.62	9.8262	2.589	1.9115	0.6775	0.598869
E5	Jons	0.0275	27.5	3.56402	826.49	0.82649	34.0786	771.6	7.716	2.3706	1.8772	0.4934	0.596982
E6	Jons	0.024	24	0.859414	6488.4	6.4884	39.0644	2792.6	27.926	9.9641	2.0674	7.8967	1.21705
F1	Site 211	0.0112	11.15	0.920119	1449.2	1.4492	34.5849	1211.8	12.118	2.7071	1.8844	0.8227	0.567693
F2	Site 212	0.0357	35.7	1.40275	5094.8	5.0948	39.4645	2545	25.45	8.5936	2.2574	6.3362	1.24366
F3	Site 213	0.0282	28.2	2.29026	1547.2	1.5472	30.4327	1231.3	12.313	3.2637	2.3289	0.9348	0.604188
F5	Site 214	0.0328	32.817	3.54082	1027.3	1.0273	28.8177	926.81	9.2681	2.9468	2.3594	0.5874	0.57179
F7	Site 215	0.0264	26.4	2.1802	1560.9	1.5609	30.4883	1210.9	12.109	3.134	2.1074	1.0266	0.657697
G2	Coopers	0.0376	37.65	3.00935	1949.4	1.9494	25.8914	1251.1	12.511	3.9338	1.8878	2.046	1.04955
G4	Coopers	0.0146	14.6	1.51777	1237.4	1.2374	31.1207	961.94	9.6194	2.8808	2.1799	0.7009	0.56643
G5	Coopers	0.0146	14.6	1.95729	918.52	0.91852	27.7912	745.93	7.4593	2.705	2.2107	0.4943	0.538148
H1	Stephs	0.0139	13.95	1.93109	796.01	0.79601	24.4205	722.39	7.2239	2.5416	2.0007	0.5409	0.679514
H2	Stephs	0.0295	29.55	2.8706	1231.9	1.2319	33.6229	1029.4	10.294	2.557	1.9297	0.6273	0.509213
H5	Stephs	0.0267	26.7	1.51843	2280.6	2.2806	35.2998	1758.4	17.584	3.464	1.7998	1.6642	0.72972
H6	Stephs	0.0233	23.3	2.56755	1332.4	1.3324	32.8244	907.48	9.0748	2.861	2.1231	0.7379	0.553813
H7	Stephs	0.0416	41.55	1.28483	6223.3	6.2233	56.7851	3233.9	32.339	8.0483	2.259	5.7893	0.930262
H8	Stephs	0.0302	30.25	3.0721	1162.9	1.1629	29.2173	984.67	9.8467	2.7388	2.1311	0.6077	0.522573
I1	CVFD	0.0139	13.9	1.08832	1853.2	1.8532	38.7895	1277.2	12.772	3.564	2.075	1.489	0.803475
I2	CVFD	0.0151	15.067	2.6456	629.06	0.62906	23.3967	569.5	5.695	2.338	1.8723	0.4657	0.740311
I3	CVFD	0.0183	18.333	2.2305	1064.8	1.0648	29.8432	821.94	8.2194	2.949	2.1101	0.8389	0.787847
I4	CVFD	NA	NA	NA	4677.6	4.6776	60.9952	2812.3	28.123	8.027	2.916	5.111	1.09265
I6	CVFD	0.0116	11.65	1.19918	1299.9	1.2999	30.6687	971.5	9.715	3.295	2.2322	1.0628	0.817601
J1	Inshore	0.0342	34.2	2.81158	1600.1	1.6001	36.8725	1216.4	12.164	3.206	1.9598	1.2462	0.778826
J2	Inshore	0.0237	23.7	1.53677	2011.6	2.0116	35.081	1542.2	15.422	2.986	1.9935	0.9925	0.493388
J3	Inshore	0.0269	26.9	1.40499	3238	3.238	29.7004	1914.6	19.146	4.998	1.9745	3.0235	0.933755
J7	Inshore	0.0177	17.7	1.94209	1038.2	1.0382	31.5695	911.39	9.1139	2.981	2.2519	0.7291	0.702273
J8	Inshore	0.0226	22.55	1.67062	1888	1.888	28.5919	1349.8	13.498	3.331	1.8372	1.4938	0.791208
K1	Grounding	0.0245	24.55	1.7532	1736.7	1.7367	33.7179	1400.3	14.003	2.848	1.7859	1.0621	0.611562
K2	Grounding	0.0143	14.25	1.24259	1413.8	1.4138	33.335	1146.8	11.468	3.164	2.3607	0.8033	0.568185
K3	Grounding	0.0221	22.15	2.71476	1010	1.01	24.4887	815.91	8.1591	2.667	2.1501	0.5169	0.511782
K4	Grounding	0.0245	24.55	1.32947	2336.1	2.3361	36.1726	1846.6	18.466	3.321	1.8932	1.4278	0.61119
K5	Grounding	0.0584	58.45	3.05877	2895.5	2.8955	36.3181	1910.9	19.109	3.61	1.9744	1.6356	0.564877
K6	Grounding	0.0301	30.133	2.16522	1732.8	1.7328	35.8405	1391.7	13.917	3.36	2.2002	1.1598	0.669321
K7	Grounding	1.0537	1053.7	26.5563	8548.8	8.5488	64.029	3967.8	39.678	9.658	2.1475	7.5105	0.878544
L1	Govt Cut	0.0238	23.85	1.66772	1965.5	1.9655	40.6915	1430.1	14.301	2.999	2.0707	0.9283	0.472297
L2	Govt Cut	0.0247	24.7	1.70462	3427.9	3.4279	24.9448	1449	14.49	6.179	1.8826	4.2964	1.25336
L3	Govt Cut	0.0355	35.5	2.39444	1894.5	1.8945	39.9953	1482.6	14.826	3.097	2.1096	0.9874	0.521193
L4	Govt Cut	0.0268	26.75	1.98767	1876.1	1.8761	36.9932	1345.8	13.458	2.997	2.1345	0.8625	0.45973
L5	Govt Cut	0.0314	31.45	1.91862	2392.7	2.3927	48.6421	1639.2	16.392	3.195	1.9777	1.2173	0.508756
L6	Govt Cut	0.0156	15.6	1.32981	1530.6	1.5306	35.5009	1173.1	11.731	2.599	1.8524	0.7466	0.487783
L7	Govt Cut	0.0189	18.9	2.35338	968.7	0.9687	29.2391	803.1	8.031	2.053	1.5784	0.4746	0.489935
L8	Govt Cut	0.03685	36.85	2.19032	2321.6	2.3216	33.6913	1682.4	16.824	2.819	1.6693	1.1497	0.495219

## Sheet: Symbionts
Sample	A	B	C	D
C2	PRESENT	ND	ND	ND
C4	PRESENT	ND	ND	ND
C7	PRESENT	ND	ND	ND
D1	PRESENT	ND	ND	ND
D4	PRESENT	ND	ND	ND
D5	PRESENT	ND	ND	ND
E4	PRESENT	ND	ND	ND
E5	PRESENT	ND	ND	ND
E2	PRESENT	ND	ND	ND
F1	PRESENT	ND	ND	ND
F4	PRESENT	ND	ND	ND
F2	PRESENT	ND	ND	ND
G2	PRESENT	ND	ND	ND
G3	PRESENT	ND	ND	ND
H1	PRESENT	ND	ND	ND
H2	PRESENT	ND	ND	ND
H5	PRESENT	ND	ND	ND
I1	PRESENT	ND	ND	ND
I4	PRESENT	ND	ND	ND
I5	PRESENT	ND	ND	ND
J3	PRESENT	ND	ND	ND
J8	PRESENT	ND	ND	ND
K1	PRESENT	ND	ND	ND
K2	PRESENT	ND	ND	ND
K3	PRESENT	ND	ND	ND
L1	PRESENT	ND	ND	ND
L2	PRESENT	ND	ND	ND
L3	PRESENT	ND	ND	ND
		*ND = not detected
